# Supplementary material for: Floodplain farm fields provide novel rearing habitat for Chinook salmon
Source: PLoS One. 2017 Jun 7;12(6):e0177409. doi: 10.1371/journal.pone.0177409 (PMC5462374; doi:10.1371/journal.pone.0177409)
Supplement: S1 Dataset — 2012. (XLS) [file pone.0177409.s002.xls]

## Sheet: all PIT filtered
jmp #	ID	pen	Depth	substrate	sample category	PIT Tag # 98200019695xxxx	1/31 FL (mm)	1/31 Weight (g)	2/16 FL (mm)	2/16 Weight (g)	3/1 FL (mm)	3/1 Weight (g)	3/12 FL (mm)	3/12 Weight (g)	Fate	fulton's CF	1/31- 2/16 FL (mm/d)	1/31- 2/16 Weight (g/d)	2/16- 3/1 FL (mm/d)	2/16- 3/1 Weight (g/d)	3/1- 3/12 FL (mm/d)	3/1- 3/12 Weight (g/d)	1/31- 3/12 FL (mm/d)	1/31- 3/12 Weight (g/d)
1	1,1	1	9	LS	enclosure	1806	51	1.28	59		69	3.96			no recapture		0.5		0.714286
2	1,1	1	9	LS	enclosure	3845	46		56		60	2.62			no recapture		0.625		0.285714
3	1,11	1	9	LS	enclosure	3833	47	0.98	52		69	3.27	71	4.1	Harvested	1.14554	0.3125		1.21429		0.181818	0.0754545	0.585366	0.0760976
4	1,12	1	9	LS	enclosure	1773	48	1.12	55		67	3.74			no recapture		0.4375		0.857143
5	1,13	1	9	LS	enclosure	1800	47	1.12	54						no recapture		0.4375
6	1,14	1	9	LS	enclosure	1758	48	1.21	55		71	4			no recapture		0.4375		1.14286
7	1,15	1	9	LS	enclosure	1753	47	1.05	56		68	4.03	72	4.16	Harvested	1.11454	0.5625		0.857143		0.363636	0.0118182	0.609756	0.0758537
8	1,16	1	9	LS	enclosure	1796	49	1.26	55		67	3.48	72	3.9	Harvested	1.04488	0.375		0.857143		0.454545	0.0381818	0.560976	0.0643902
9	1,17	1	9	LS	enclosure	3827	52	1.33							Never recaptured
10	1,18	1	9	LS	enclosure	3831	51	1.33	58		68	3.8			no recapture		0.4375		0.714286
11	1,19	1	9	LS	enclosure	3842	48	1.07	56		67	3.16	72	3.97	Harvested	1.06364	0.5		0.785714		0.454545	0.0736364	0.585366	0.0707317
12	1,2	1	9	LS	enclosure	1779	54		56		66	3.14			no recapture		0.125		0.714286
13	1,20	1	9	LS	enclosure	1783	46	1.11	53		67	3.64			no recapture		0.4375		1
14	1,3	1	9	LS	enclosure	1785	50		59		71	4.12			no recapture		0.5625		0.857143
15	1,4	1	9	LS	enclosure	3808	46		55		65	3.45	71	4.01	Harvested	1.12039	0.5625		0.714286		0.545455	0.0509091	0.609756
16	1,5	1	9	LS	enclosure	1782	46						72	4	Harvested	1.07167							0.634146
17	1,6	1	9	LS	enclosure	1769	47	1.18	54		65	3.26			no recapture		0.4375		0.785714
18	1,7	1	9	LS	enclosure	1764	50	1.46	59		74	4.71			no recapture		0.5625		1.07143
19	1,8	1	9	LS	enclosure	1756	50	1.38	56		67	3.82			no recapture		0.375		0.785714
20	1,9	1	9	LS	enclosure	3811	48	1.12	56		69	4.03			no recapture		0.5		0.928571
21	2,1	2	16	Disc	enclosure	3812	48	0.97	55		67	3.58			no recapture		0.4375		0.857143
22	2,1	2	16	Disc	enclosure	3817	47	0.92	54		64	3.35			* Released		0.4375		0.714286
23	2,11	2	16	Disc	enclosure	1798	45	0.91	52		64	2.76			no recapture		0.4375		0.857143
24	2,12	2	16	Disc	enclosure	3819	47	0.9	55		66	3.55	75	4.8	Harvested	1.13778	0.5		0.785714		0.818182	0.113636	0.682927	0.095122
25	2,13	2	16	Disc	enclosure	3828	48	1.05	54		64	3.36			no recapture		0.375		0.714286
26	2,14	2	16	Disc	enclosure	1799	46	0.96	54		66	3.4	74	4.95	Harvested	1.22155	0.5		0.857143		0.727273	0.140909	0.682927	0.0973171
27	2,15	2	16	Disc	enclosure	3834	49	1.07	56		64	3.46			no recapture		0.4375		0.571429
28	2,16	2	16	Disc	enclosure	1792	54	1.37	61		73	4.08	82	5.75	Harvested	1.04286	0.4375		0.857143		0.818182	0.151818	0.682927	0.106829
29	2,17	2	16	Disc	enclosure	3829	45	0.96	55		63	3.06			no recapture		0.625		0.571429
30	2,18	2	16	Disc	enclosure	1784	49	1.25	57		67	3.53	75	4.99	Harvested	1.18281	0.5		0.714286		0.727273	0.132727	0.634146	0.0912195
31	2,19	2	16	Disc	enclosure	1776	48	0.99	56		66	3.53	78	5.25	Harvested	1.10631	0.5		0.714286		1.09091	0.156364	0.731707	0.103902
32	2,2	2	16	Disc	enclosure	3847	47	1.11							Never recaptured
33	2,20	2	16	Disc	enclosure	1789	48	1.01	57		65	3.14	71	4.55	Harvested	1.27127	0.5625		0.571429		0.545455	0.128182	0.560976	0.0863415
34	2,3	2	16	Disc	enclosure	3830	48	1.22	55		66	3.54			no recapture		0.4375		0.785714
35	2,4	2	16	Disc	enclosure	3844	47	1.08	53		64	3.06	71	4.53	Harvested	1.26568	0.375		0.785714		0.636364	0.133636	0.585366	0.0841463
36	2,5	2	16	Disc	enclosure	3816	47	1.07	53		64	2.96			* Released		0.375		0.785714
37	2,6	2	16	Disc	enclosure	1804	50	1.21	57		68	3.51	76	5.01	Harvested	1.14129	0.4375		0.785714		0.727273	0.136364	0.634146	0.0926829
38	2,7	2	16	Disc	enclosure	3843	47	1.11	53		66	3.34			no recapture		0.375		0.928571
39	2,8	2	16	Disc	enclosure	1751	49	1.13							Never recaptured
40	2,9	2	16	Disc	enclosure	3825	48	1.19	56		67	3.73	75	5.15	Harvested	1.22074	0.5		0.785714		0.727273	0.129091	0.658537	0.0965854
41	3,1	3	14	HS	enclosure	3809	50	1.21	57		68	3.83	76	5.02	Harvested	1.14357	0.4375		0.785714		0.727273	0.108182	0.634146	0.0929268
42	3,10	3	14	HS	enclosure	1761	42	0.71	49		60	2.41	66	3.44	Harvested	1.19654	0.4375		0.785714		0.545455	0.0936364	0.585366	0.0665854
43	3,11	3	14	HS	enclosure	3821	46	0.96	58		63	3.19	72	4.2	Harvested	1.12526	0.75		0.357143		0.818182	0.0918182	0.634146	0.0790244
44	3,12	3	14	HS	enclosure	3839	47	1.07	54		64	2.78	69	3.41	Harvested	1.03802	0.4375		0.714286		0.454545	0.0572727	0.536585	0.0570732
45	3,13	3	14	HS	enclosure	3848	50	1.15	58		69	4.01	75	5.1	Harvested	1.20889	0.5		0.785714		0.545455	0.0990909	0.609756	0.0963415
46	3,14	3	14	HS	enclosure	1763	45	1.02	54		62	3.3	73	4.2	Harvested	1.07964	0.5625		0.571429		1	0.0818182	0.682927	0.077561
47	3,15	3	14	HS	enclosure	1777	47	1.3	55		65	3.38	72	4.45	Harvested	1.19224	0.5		0.714286		0.636364	0.0972727	0.609756	0.0768293
48	3,16	3	14	HS	enclosure	3826	51	1.3							Never recaptured
49	3,17	3	14	HS	enclosure	3818	49	1.03			65	3.4	73	4.73	Harvested	1.21589					0.727273	0.120909	0.585366	0.0902439
50	3,18	3	14	HS	enclosure	1778	48	1.09	55		65	3.29	73	4.65	Harvested	1.19532	0.4375		0.714286		0.727273	0.123636	0.609756	0.0868293
51	3,19	3	14	HS	enclosure	3810	50	1.14	59		66	3.69	75	4.74	Harvested	1.12356	0.5625		0.5		0.818182	0.0954545	0.609756	0.0878049
52	3,2	3	14	HS	enclosure	3849	50	1.21	58		68	4.15	75	5.12	Harvested	1.21363	0.5		0.714286		0.636364	0.0881818	0.609756	0.0953659
53	3,20	3	14	HS	enclosure	3832	47	1.1	56		64	3.41	74	4.76	Harvested	1.17466	0.5625		0.571429		0.909091	0.122727	0.658537	0.0892683
54	3,3	3	14	HS	enclosure	1803	50	1.24	57		65	3.3	72	4.51	Harvested	1.20831	0.4375		0.571429		0.636364	0.11	0.536585	0.0797561
55	3,4	3	14	HS	enclosure	1760	48	0.98	54		66	3.3	73	4.51	Harvested	1.15933	0.375		0.857143		0.636364	0.11	0.609756	0.0860976
56	3,5	3	14	HS	enclosure	1754	47	0.93	56		62	2.74	68	3.37	Harvested	1.07177	0.5625		0.428571		0.545455	0.0572727	0.512195	0.0595122
57	3,6	3	14	HS	enclosure	1772	46	1.01							Never recaptured
58	3,7	3	14	HS	enclosure	1755	47	0.93							Never recaptured
59	3,8	3	14	HS	enclosure	3846	44	0.88	53		61	3.18	67	3.56	Harvested	1.18366	0.5625		0.571429		0.545455	0.0345455	0.560976	0.0653659
60	3,9	3	14	HS	enclosure	1787	47	1.09	55		63	3.2	70	4.09	Harvested	1.19242	0.5		0.571429		0.636364	0.0809091	0.560976	0.0731707
61	4,1	4	27	Fallow	enclosure	3838	48	1.1	58						*Harvested		0.625
62	4,10	4	27	Fallow	enclosure	3820	45	1.05	54		64	3.09	72	4.51	Harvested	1.20831	0.5625		0.714286		0.727273	0.129091	0.658537	0.0843902
63	4,11	4	27	Fallow	enclosure	3840	46	1.04	58		71	4.5	81	6.34	Harvested	1.19298	0.75		0.928571		0.909091	0.167273	0.853659	0.129268
64	4,12	4	27	Fallow	enclosure	1762	52	1.5	62		75	5.3	83	6.96	Harvested	1.21724	0.625		0.928571		0.727273	0.150909	0.756098	0.133171
65	4,13	4	27	Fallow	enclosure	3823	50	1.21	59		68	3.28	76	5.4	Harvested	1.23014	0.5625		0.642857		0.727273	0.192727	0.634146	0.102195
66	4,14	4	27	Fallow	enclosure	1767	47	1.03	58						no recapture		0.6875
67	4,15	4	27	Fallow	enclosure	1775	47	1.03	56						no recapture		0.5625
68	4,16	4	27	Fallow	enclosure	1781	47	1.12	57						*Harvested		0.625
69	4,17	4	27	Fallow	enclosure	1770	50	1.18	60		71	4.31	78	5.82	Harvested	1.22642	0.625		0.785714		0.636364	0.137273	0.682927	0.113171
70	4,18	4	27	Fallow	enclosure	3814	48	1.09	59		70	4.31	77	5.59	Harvested	1.22445	0.6875		0.785714		0.636364	0.116364	0.707317	0.109756
71	4,19	4	27	Fallow	enclosure	1794	47	1.05	55		64	3.4	72	4.5	Harvested	1.20563	0.5		0.642857		0.727273	0.1	0.609756	0.0841463
72	4,2	4	27	Fallow	enclosure	1780	44	0.94	54		65	3.42	75	5.05	Harvested	1.19704	0.625		0.785714		0.909091	0.148182	0.756098	0.100244
73	4,20	4	27	Fallow	enclosure	1795	47	1.1	55						no recapture		0.5
74	4,3	4	27	Fallow	enclosure	3841	47	1.03	58		66	3.44	73	4.72	Harvested	1.21331	0.6875		0.571429		0.636364	0.116364	0.634146	0.09
75	4,4	4	27	Fallow	enclosure	1750	46	0.97							Never recaptured
76	4,5	4	27	Fallow	enclosure	1766	48	1.07	57		69	4	77	5.36	Harvested	1.17407	0.5625		0.857143		0.727273	0.123636	0.707317	0.104634
77	4,6	4	27	Fallow	enclosure	1752	48	1.13	58		69	4.4	79	6.09	Harvested	1.2352	0.625		0.785714		0.909091	0.153636	0.756098	0.120976
78	4,7	4	27	Fallow	enclosure	3835	43	0.86	54		65	3.34	70	4.52	Harvested	1.31778	0.6875		0.785714		0.454545	0.107273	0.658537	0.0892683
79	4,8	4	27	Fallow	enclosure	3824	49	1.27	59		71	4.42	78	6.13	Harvested	1.29174	0.625		0.857143		0.636364	0.155455	0.707317	0.118537
80	4,9	4	27	Fallow	enclosure	1786	47	1.08	57						no recapture		0.625
81	5,1	5	19	Fallow	enclosure	3836	46	1.21	57	2.39	68	4.5	74	5.34	Harvested	1.31779	0.6875	0.07375	0.785714	0.150714	0.545455	0.0763636	0.682927	0.100732
82	5,10	5	19	Fallow	enclosure	1793	49	1.05	57	2.1	61	3.14	77	4.94	Harvested	1.08207	0.5	0.065625	0.285714	0.0742857	1.45455	0.163636	0.682927	0.094878
83	5,11	5	19	Fallow	enclosure	1768	48	1.14	58	2.24	67	3.89	74	4.83	Harvested	1.19193	0.625	0.06875	0.642857	0.117857	0.636364	0.0854545	0.634146	0.09
84	5,12	5	19	Fallow	enclosure	1791	48	1.11	56	2.12	67	3.94	75	4.92	Harvested	1.16622	0.5	0.063125	0.785714	0.13	0.727273	0.0890909	0.658537	0.0929268
85	5,13	5	19	Fallow	enclosure	1774	46	1	56	2.33	67	4.09	76	5.52	Harvested	1.25747	0.625	0.083125	0.785714	0.125714	0.818182	0.13	0.731707	0.110244
86	5,14	5	19	Fallow	enclosure	1807	49	0.99	56	2.27	65	3.61	75	4.9	Harvested	1.16148	0.4375	0.08	0.642857	0.0957143	0.909091	0.117273	0.634146	0.0953659
87	5,15	5	19	Fallow	enclosure	1759	49	1.32	59	2.55	73	4.81	82	6.4	Harvested	1.16075	0.625	0.076875	1	0.161429	0.818182	0.144545	0.804878	0.123902
88	5,16	5	19	Fallow	enclosure	1788	43	0.83	49	1.53	58	2.98	69	3.99	Harvested	1.21458	0.375	0.04375	0.642857	0.103571	1	0.0918182	0.634146	0.0770732
89	5,17	5	19	Fallow	enclosure	1805	45	0.95	55	2	65	3.56	75	5.9	Harvested	1.39852	0.625	0.065625	0.714286	0.111429	0.909091	0.212727	0.731707	0.120732
90	5,18	5	19	Fallow	enclosure	1802	50	1.17	58	2.3	69	4.34	76	5.16	Harvested	1.17546	0.5	0.070625	0.785714	0.145714	0.636364	0.0745455	0.634146	0.0973171
91	5,19	5	19	Fallow	enclosure	3837	48	1.13			71	5.02	80	6.62	Harvested	1.29297					0.818182	0.145455	0.780488	0.133902
92	5,2	5	19	Fallow	enclosure	1790	47	1.03	54	1.99	66	3.38	73	4.51	Harvested	1.15933	0.4375	0.06	0.857143	0.0992857	0.636364	0.102727	0.634146	0.084878
93	5,20	5	19	Fallow	enclosure	none	51	1.17	61	2.64	73	4.7	83	6.66	Harvested	1.16477	0.625	0.091875	0.857143	0.147143	0.909091	0.178182	0.780488	0.133902
94	5,3	5	19	Fallow	enclosure	3822	46	1.06	58	2.34	68	3.74	74	4.63	Harvested	1.14258	0.75	0.08	0.714286	0.1	0.545455	0.0809091	0.682927	0.0870732
95	5,4	5	19	Fallow	enclosure	1757	49	1.14	56	2.11	65	3.73	75	4.6	Harvested	1.09037	0.4375	0.060625	0.642857	0.115714	0.909091	0.0790909	0.634146	0.0843902
96	5,5	5	19	Fallow	enclosure	1771	46	1.07	57	2.13	70	4.79	80	5.61	Harvested	1.0957	0.6875	0.06625	0.928571	0.19	0.909091	0.0745455	0.829268	0.110732
97	5,6	5	19	Fallow	enclosure	1765	48	1.06							Never recaptured
98	5,7	5	19	Fallow	enclosure	1801	51	1.27	57	2.5	70	4.14	81	6.2	Harvested	1.16664	0.375	0.076875	0.928571	0.117143	1	0.187273	0.731707	0.120244
99	5,8	5	19	Fallow	enclosure	1797	49	1.13	58	2.3	70	4.04	78	5.5	Harvested	1.15899	0.5625	0.073125	0.857143	0.124286	0.727273	0.132727	0.707317	0.106585
100	5,9	5	19	Fallow	enclosure	3815	49	1.24	57	2.48	69	4.08	77	5.55	Harvested	1.21568	0.5	0.0775	0.857143	0.114286	0.727273	0.133636	0.682927	0.105122
101	6,1	6	13	Disc	enclosure	4160	49	1.13	58	2.14	69	4.04	80	5.01	Harvested	0.978516	0.5625	0.063125	0.785714	0.135714	1	0.0881818	0.756098	0.0946341
102	6,10	6	13	Disc	enclosure	4200	45	0.95							Never recaptured
103	6,11	6	13	Disc	enclosure	4196	46	1.03							*Released
104	6,12	6	13	Disc	enclosure	4251	45	1.03	56	1.75	64	3.21	73	4.57	Harvested	1.17476	0.6875	0.045	0.571429	0.104286	0.818182	0.123636	0.682927	0.0863415
105	6,13	6	13	Disc	enclosure	4229	49	1.13							* Released
106	6,14	6	13	Disc	enclosure	4219	51	1.14							Never recaptured
107	6,15	6	13	Disc	enclosure	4201	45	0.94	54	2.1	66	3.76	77	4.85	Harvested	1.06235	0.5625	0.0725	0.857143	0.118571	1	0.0990909	0.780488	0.0953659
108	6,16	6	13	Disc	enclosure	4216	47	1.08	59	2.42	67	3.44	79	5.5	Harvested	1.11553	0.75	0.08375	0.571429	0.0728571	1.09091	0.187273	0.780488	0.107805
109	6,17	6	13	Disc	enclosure	4207	46	1.01	53	1.8	66	3.65	75	5	Harvested	1.18519	0.4375	0.049375	0.928571	0.132143	0.818182	0.122727	0.707317	0.0973171
110	6,18	6	13	Disc	enclosure	4234	47	1.08	58	2.33	69	4.19	77	5.46	Harvested	1.19597	0.6875	0.078125	0.785714	0.132857	0.727273	0.115455	0.731707	0.106829
111	6,19	6	13	Disc	enclosure	4231	48	1.05							Never recaptured
112	6,2	6	13	Disc	enclosure	4181	49	1.09							*Harvested
113	6,20	6	13	Disc	enclosure	4161	51	1.19							Never recaptured
114	6,3	6	13	Disc	enclosure	4172	47	1.07							* Released
115	6,4	6	13	Disc	enclosure	4156	49	1.15	57	2.17	69	4.29	82	6.64	Harvested	1.20428	0.5	0.06375	0.857143	0.151429	1.18182	0.213636	0.804878	0.133902
116	6,5	6	13	Disc	enclosure	4178	49	1.24							* Released
117	6,6	6	13	Disc	enclosure	4244	49	1.2							* Released
118	6,7	6	13	Disc	enclosure	4184	48	1.02	57	1.86	66	3.45	74	4.77	Harvested	1.17713	0.5625	0.0525	0.642857	0.113571	0.727273	0.12	0.634146	0.0914634
119	6,8	6	13	Disc	enclosure	4211	46	0.96	53	1.65	65	3.2	75	4.75	Harvested	1.12593	0.4375	0.043125	0.857143	0.110714	0.909091	0.140909	0.707317	0.092439
120	6,9	6	13	Disc	enclosure	4195	47	1.02	55	2.08	66	3.83	78	5.72	Harvested	1.20535	0.5	0.06625	0.785714	0.125	1.09091	0.171818	0.756098	0.114634
121	7,1	7	15	LS	enclosure	4182	48	1.26	55	1.87	65	3.45	76	5.37	Harvested	1.2233	0.4375	0.038125	0.714286	0.112857	1	0.174545	0.682927	0.100244
122	7,10	7	15	LS	enclosure	4226	46	1.01	56	1.9	69	4.01	80	6.24	Harvested	1.21875	0.625	0.055625	0.928571	0.150714	1	0.202727	0.829268	0.127561
123	7,11	7	15	LS	enclosure	4193	47	1.07	58	2.2	69	3.99	79	5.53	Harvested	1.12162	0.6875	0.070625	0.785714	0.127857	0.909091	0.14	0.780488	0.10878
124	7,12	7	15	LS	enclosure	4192	49	1.2	53	2.03	66	3.46	75	5.1	Harvested	1.20889	0.25	0.051875	0.928571	0.102143	0.818182	0.149091	0.634146	0.095122
125	7,13	7	15	LS	enclosure	4176	49	1.22	61	2.65	72	4.46	80	6.11	Harvested	1.19336	0.75	0.089375	0.785714	0.129286	0.727273	0.15	0.756098	0.119268
126	7,14	7	15	LS	enclosure	4202	45	0.86	55	1.46	61	2.78	71	4.5	Harvested	1.2573	0.625	0.0375	0.428571	0.0942857	0.909091	0.156364	0.634146	0.0887805
127	7,15	7	15	LS	enclosure	4179	47	1.1	56	2.3	66	3.82	76	5.49	Harvested	1.25064	0.5625	0.075	0.714286	0.108571	0.909091	0.151818	0.707317	0.107073
128	7,16	7	15	LS	enclosure	4249	49	1.16	57	2.36	70	3.71	79	5.5	Harvested	1.11553	0.5	0.075	0.928571	0.0964286	0.818182	0.162727	0.731707	0.105854
129	7,17	7	15	LS	enclosure	4235	45	0.89	50	1.48	59	2.51	66	3.45	Harvested	1.20002	0.3125	0.036875	0.642857	0.0735714	0.636364	0.0854545	0.512195	0.062439
130	7,18	7	15	LS	enclosure	4152	47	1.14	55	1.96	65	3.33	77	4.49	Harvested	0.9835	0.5	0.05125	0.714286	0.0978571	1.09091	0.105455	0.731707	0.0817073
131	7,19	7	15	LS	enclosure	4239	50	1.17	58	2.14	69	3.92	80	6	Harvested	1.17188	0.5	0.060625	0.785714	0.127143	1	0.189091	0.731707	0.117805
132	7,2	7	15	LS	enclosure	4224	48	1.17	55	1.94	68	3.88	77	5.5	Harvested	1.20473	0.4375	0.048125	0.928571	0.138571	0.818182	0.147273	0.707317	0.10561
133	7,20	7	15	LS	enclosure	4183	47	1.08	57	2.02	67	3.59	76	4.93	Harvested	1.12307	0.625	0.05875	0.714286	0.112143	0.818182	0.121818	0.707317	0.0939024
134	7,3	7	15	LS	enclosure	4175	49	1.18	59	2.26	69	4.19	77	5.41	Harvested	1.18502	0.625	0.0675	0.714286	0.137857	0.727273	0.110909	0.682927	0.103171
135	7,4	7	15	LS	enclosure	4247	49	1.23	58	2.4	69	4.04	80	5.8	Harvested	1.13281	0.5625	0.073125	0.785714	0.117143	1	0.16	0.756098	0.111463
136	7,5	7	15	LS	enclosure	4210	46	1.04	54	2.02	67	3.14	75	5.38	Harvested	1.27526	0.5	0.06125	0.928571	0.08	0.727273	0.203636	0.707317	0.105854
137	7,6	7	15	LS	enclosure	4158	50	1.18	58	2.21	71	4.17	79	5.81	Harvested	1.17841	0.5	0.064375	0.928571	0.14	0.727273	0.149091	0.707317	0.112927
138	7,7	7	15	LS	enclosure	4155	47	1.12	54	2.1	66	3.62	79	4.87	Harvested	0.987751	0.4375	0.06125	0.857143	0.108571	1.18182	0.113636	0.780488	0.0914634
139	7,8	7	15	LS	enclosure	4212	46	0.95	54	1.78	64	3.44	73	4.4	Harvested	1.13106	0.5	0.051875	0.714286	0.118571	0.818182	0.0872727	0.658537	0.0841463
140	7,9	7	15	LS	enclosure	4240	47	1.07	54	1.9		3.3	74	4.97	Harvested	1.22648	0.4375	0.051875		0.1		0.151818	0.658537	0.095122
141	8,1	8	16	HS	enclosure	4243	48	1.16	57	2.39	66	3.39	75	4.64	Harvested	1.09985	0.5625	0.076875	0.642857	0.0714286	0.818182	0.113636	0.658537	0.084878
142	8,10	8	16	HS	enclosure	4194	49	1.12	56	2.23	66	3.69	73	5.01	Harvested	1.28786	0.4375	0.069375	0.714286	0.104286	0.636364	0.12	0.585366	0.094878
143	8,11	8	16	HS	enclosure	4203	50	1.25			68	3.99	79	5.8	Harvested	1.17638					1	0.164545	0.707317	0.110976
144	8,12	8	16	HS	enclosure	4233	47	1.25	57	2.11	67	3.82	77	5.54	Harvested	1.21349	0.625	0.05375	0.714286	0.122143	0.909091	0.156364	0.731707	0.104634
145	8,13	8	16	HS	enclosure	4165	47	1.07	56	1.96	64	3.37	74	4.78	Harvested	1.17959	0.5625	0.055625	0.571429	0.100714	0.909091	0.128182	0.658537	0.0904878
146	8,14	8	16	HS	enclosure	4213	53	1.35	60	2.75	72	4.57	82	6.61	Harvested	1.19884	0.4375	0.0875	0.857143	0.13	0.909091	0.185455	0.707317	0.128293
147	8,15	8	16	HS	enclosure	4227	47	1.09	56	2.38	66	3.48	74	4.81	Harvested	1.187	0.5625	0.080625	0.714286	0.0785714	0.727273	0.120909	0.658537	0.0907317
148	8,16	8	16	HS	enclosure	4166	46	0.96	55	2.14	67	3.67	79	5.67	Harvested	1.15001	0.5625	0.07375	0.857143	0.109286	1.09091	0.181818	0.804878	0.114878
149	8,17	8	16	HS	enclosure	4204	48	1.27	58	2.36	66	4.01	76	4.42	Harvested	1.00689	0.625	0.068125	0.571429	0.117857	0.909091	0.0372727	0.682927	0.0768293
150	8,18	8	16	HS	enclosure	4186	47	1.04	56	2.52	66	3.66	78	5.72	Harvested	1.20535	0.5625	0.0925	0.714286	0.0814286	1.09091	0.187273	0.756098	0.114146
151	8,19	8	16	HS	enclosure	4163	48	1.07	56	2.15	64	3.31	78	4.89	Harvested	1.03045	0.5	0.0675	0.571429	0.0828571	1.27273	0.143636	0.731707	0.0931707
152	8,2	8	16	HS	enclosure	4230	50	1.29	58	2.16	67	3.16	75	4.96	Harvested	1.1757	0.5	0.054375	0.642857	0.0714286	0.727273	0.163636	0.609756	0.0895122
153	8,20	8	16	HS	enclosure	4198	50	1.3	60		70	3.93	77	5.37	Harvested	1.17626	0.625	0	0.714286	0	0.636364	0.130909	0.658537	0.0992683
154	8,3	8	16	HS	enclosure	4187	45	0.92	52	1.82	63	3.12	72	4.61	Harvested	1.2351	0.4375	0.05625	0.785714	0.0928571	0.818182	0.135455	0.658537	0.09
155	8,4	8	16	HS	enclosure	4162	41	0.6	48	1.22	58	2.19	66	3.33	Harvested	1.15828	0.4375	0.03875	0.714286	0.0692857	0.727273	0.103636	0.609756	0.0665854
156	8,5	8	16	HS	enclosure	4215	47	1.09	57	2.53	67	3.97	76	5.82	Harvested	1.32581	0.625	0.09	0.714286	0.102857	0.818182	0.168182	0.707317	0.115366
157	8,6	8	16	HS	enclosure	4170	46	1.01	54	2.17	64	3.34	73	4.77	Harvested	1.22617	0.5	0.0725	0.714286	0.0835714	0.818182	0.13	0.658537	0.0917073
158	8,7	8	16	HS	enclosure	4169	48	1.22	59	2.41	68	3.94	78	5.62	Harvested	1.18427	0.6875	0.074375	0.642857	0.109286	0.909091	0.152727	0.731707	0.107317
159	8,8	8	16	HS	enclosure	4153	46	0.93	53	1.98	63	3.29	76	5.29	Harvested	1.20508	0.4375	0.065625	0.714286	0.0935714	1.18182	0.181818	0.731707	0.106341
160	8,9	8	16	HS	enclosure	4218	47	1.24	58	2.6					no recapture		0.6875	0.085
161	fs1	fs	fs	fs	free swimming	4052	50	1.12							never recapture
162	fs10	fs	fs	fs	free swimming	4061	50	1.09							never recapture
163	fs100	fs	fs	fs	free swimming	4157	47	0.98					76	5.14	released	1.17091							0.690476	0.0990476
164	fs101	fs	fs	fs	free swimming	4164	48	1.13					77	5.96	released	1.30549							0.690476	0.115
165	fs102	fs	fs	fs	free swimming	4167	47	0.97							never recapture
166	fs103	fs	fs	fs	free swimming	4168	45	0.86							never recapture
167	fs104	fs	fs	fs	free swimming	4168	50	1.2							never recapture
168	fs105	fs	fs	fs	free swimming	4171	50	1.21							never recapture
169	fs106	fs	fs	fs	free swimming	4173	49	1.17					83	7.38	released	1.29069							0.809524	0.147857
170	fs107	fs	fs	fs	free swimming	4174	49	1.26							never recapture
171	fs108	fs	fs	fs	free swimming	4177	49	1.18							never recapture
172	fs109	fs	fs	fs	free swimming	4180	49	1.06							never recapture
173	fs11	fs	fs	fs	free swimming	4062	47	1.04					81	6.04	released	1.13653							0.809524	0.119048
174	fs110	fs	fs	fs	free swimming	4185	49	1.11							never recapture
175	fs111	fs	fs	fs	free swimming	4188	48	1.12					80	6.73	released	1.31445							0.761905	0.133571
176	fs112	fs	fs	fs	free swimming	4189	48	1.11					80	6.14	released	1.19922							0.761905	0.119762
177	fs113	fs	fs	fs	free swimming	4190	41	1.26					79	5.73	Harvested	1.16218							0.904762	0.106429
178	fs114	fs	fs	fs	free swimming	4191	46	0.9							never recapture
179	fs115	fs	fs	fs	free swimming	4197	47	0.85							never recapture
180	fs116	fs	fs	fs	free swimming	4199	49	1.17							never recapture
181	fs117	fs	fs	fs	free swimming	4205	50	1.03					74	5.02	released	1.23882							0.571429	0.095
182	fs118	fs	fs	fs	free swimming	4206	49	1.12					78	5.72	released	1.20535							0.690476	0.109524
183	fs119	fs	fs	fs	free swimming	4208	45	0.89							never recapture
184	fs12	fs	fs	fs	free swimming	4063	47	1.1							never recapture
185	fs120	fs	fs	fs	free swimming	4209	48	1.03					83	6.65	released	1.16302							0.833333	0.13381
186	fs121	fs	fs	fs	free swimming	4214	47	1.11							never recapture
187	fs122	fs	fs	fs	free swimming	4217	49	1.11							never recapture
188	fs123	fs	fs	fs	free swimming	4220	47	1					80	5.7	released	1.11328							0.785714	0.111905
189	fs124	fs	fs	fs	free swimming	4221	48	1.06					75	4.96	Harvested	1.1757							0.642857	0.0928571
190	fs125	fs	fs	fs	free swimming	4222	45	0.87							never recapture
191	fs126	fs	fs	fs	free swimming	4225	45	0.92					74	4.77	released	1.17713							0.690476	0.0916667
192	fs127	fs	fs	fs	free swimming	4228	50	1.08							never recapture
193	fs128	fs	fs	fs	free swimming	4232	48	1.12							never recapture
194	fs129	fs	fs	fs	free swimming	4236	48	1.08							never recapture
195	fs13	fs	fs	fs	free swimming	4064	49	1.05							never recapture
196	fs130	fs	fs	fs	free swimming	4237	45	0.88					70	4.04	released	1.17784							0.595238	0.0752381
197	fs131	fs	fs	fs	free swimming	4238	49	0.98					76	5.57	released	1.26886							0.642857	0.109286
198	fs132	fs	fs	fs	free swimming	4241	48	1.07					73	4.93	Harvested	1.2673							0.595238	0.0919048
199	fs133	fs	fs	fs	free swimming	4242	51	1.12							never recapture
200	fs134	fs	fs	fs	free swimming	4246	47	0.95							never recapture
201	fs135	fs	fs	fs	free swimming	4248	48	1.03							never recapture
202	fs136	fs	fs	fs	free swimming	4250	49	1.07							never recapture
203	fs137	fs	fs	fs	free swimming	*	49	0.99							never recapture
204	fs138	fs	fs	fs	free swimming	4245*									never recapture
205	fs139	fs	fs	fs	free swimming	4412*	48	0.93							never recapture
206	fs14	fs	fs	fs	free swimming	4065	51	1.36							never recapture
207	fs15	fs	fs	fs	free swimming	4066	49	1.08							never recapture
208	fs16	fs	fs	fs	free swimming	4067	46	0.9					75	5	Harvested	1.18519							0.690476	0.097619
209	fs17	fs	fs	fs	free swimming	4068	48	1.12							never recapture
210	fs18	fs	fs	fs	free swimming	4070	51	1.09					75	5.41	released	1.28237							0.571429	0.102857
211	fs19	fs	fs	fs	free swimming	4071	49	1.07							never recapture
212	fs2	fs	fs	fs	free swimming	4053	48	0.95							never recapture
213	fs20	fs	fs	fs	free swimming	4072	49	1.11					80	5.53	released	1.08008							0.738095	0.105238
214	fs21	fs	fs	fs	free swimming	4073	49	1.03							never recapture
215	fs22	fs	fs	fs	free swimming	4074	50	1.13					81	6.46	released	1.21556							0.738095	0.126905
216	fs23	fs	fs	fs	free swimming	4075	52	1.3							never recapture
217	fs24	fs	fs	fs	free swimming	4076	48	1.05					80	6.4	released	1.25							0.761905	0.127381
218	fs25	fs	fs	fs	free swimming	4077	52	1.29					82	5.88	Harvested	1.06644							0.714286	0.109286
219	fs26	fs	fs	fs	free swimming	4078	47	0.92					76	5.07	released	1.15496							0.690476	0.0988095
220	fs27	fs	fs	fs	free swimming	4079	50	1.121							never recapture
221	fs28	fs	fs	fs	free swimming	4080	49	1.03							never recapture
222	fs29	fs	fs	fs	free swimming	4081	49	1.09					75	4.91	released	1.16385							0.619048	0.0909524
223	fs3	fs	fs	fs	free swimming	4054	51	1.17							never recapture
224	fs30	fs	fs	fs	free swimming	4082	48	0.94					74	4.4	Harvested	1.08582							0.619048	0.082381
225	fs31	fs	fs	fs	free swimming	4083	47	0.93							never recapture
226	fs32	fs	fs	fs	free swimming	4084	49	1.18							never recapture
227	fs33	fs	fs	fs	free swimming	4085	51	1.1					74	4.75	released	1.17219							0.547619	0.0869048
228	fs34	fs	fs	fs	free swimming	4086	50	1.3					82	6.53	Harvested	1.18433							0.761905	0.124524
229	fs35	fs	fs	fs	free swimming	4087	50	1.2							never recapture
230	fs36	fs	fs	fs	free swimming	4088	51	1.26							never recapture
231	fs37	fs	fs	fs	free swimming	4089	48	1.02							never recapture
232	fs38	fs	fs	fs	free swimming	4090	47	1.01					75	6.47	released	1.53363							0.666667	0.13
233	fs39	fs	fs	fs	free swimming	4091	51	1.13					79	6.15	released	1.24737							0.666667	0.119524
234	fs4	fs	fs	fs	free swimming	4055	45	0.84							never recapture
235	fs40	fs	fs	fs	free swimming	4092	48	1.08							never recapture
236	fs41	fs	fs	fs	free swimming	4093	52	1.15							never recapture
237	fs42	fs	fs	fs	free swimming	4094	48	1.07							never recapture
238	fs43	fs	fs	fs	free swimming	4095	50	1.22					81	6.38	released	1.20051							0.738095	0.122857
239	fs44	fs	fs	fs	free swimming	4096	50	1.06					77	5.27	Harvested	1.15435							0.642857	0.100238
240	fs45	fs	fs	fs	free swimming	4097	47	0.99							never recapture
241	fs46	fs	fs	fs	free swimming	4098	49	1.1					82	6.64	Harvested	1.20428							0.785714	0.131905
242	fs47	fs	fs	fs	free swimming	4099	47	1.02							never recapture
243	fs48	fs	fs	fs	free swimming	4100	50	1.15					78	4.92	Harvested	1.03677							0.666667	0.0897619
244	fs49	fs	fs	fs	free swimming	4101	51	1.26							never recapture
245	fs5	fs	fs	fs	free swimming	4056	51	1.1					83	6.34	released	1.1088							0.761905	0.124762
246	fs50	fs	fs	fs	free swimming	4102	50	1.13					77	5.3	released	1.16092							0.642857	0.0992857
247	fs51	fs	fs	fs	free swimming	4103	51	1.37					77	5.5	released	1.20473							0.619048	0.0983333
248	fs52	fs	fs	fs	free swimming	4104	49	1.11							never recapture
249	fs53	fs	fs	fs	free swimming	4105	47	0.94							never recapture
250	fs54	fs	fs	fs	free swimming	4106	49	1.09					77	5.53	released	1.2113							0.666667	0.105714
251	fs55	fs	fs	fs	free swimming	4107	47	1.03							never recapture
252	fs56	fs	fs	fs	free swimming	4108	53	1.5							never recapture
253	fs57	fs	fs	fs	free swimming	4109	48	0.98					75	5.32	released	1.26104							0.642857	0.103333
254	fs58	fs	fs	fs	free swimming	4110	49	1.08					80	6.19	Harvested	1.20898							0.738095	0.121667
255	fs59	fs	fs	fs	free swimming	4111	48	0.9							never recapture
256	fs6	fs	fs	fs	free swimming	4057	48	1.06							never recapture
257	fs60	fs	fs	fs	free swimming	4112	49	1.1							never recapture
258	fs61	fs	fs	fs	free swimming	4113	51	1.18							never recapture
259	fs62	fs	fs	fs	free swimming	4114	48	1.04							never recapture
260	fs63	fs	fs	fs	free swimming	4115	52	1.34							never recapture
261	fs64	fs	fs	fs	free swimming	4116	48	1.07							never recapture
262	fs65	fs	fs	fs	free swimming	4117	48	0.92							never recapture
263	fs66	fs	fs	fs	free swimming	4118	52	1.18							never recapture
264	fs67	fs	fs	fs	free swimming	4119	45	0.95					69	4.56	released	1.38809							0.571429	0.0859524
265	fs68	fs	fs	fs	free swimming	4120	49	1.03					83	6.43	released	1.12454							0.809524	0.128571
266	fs69	fs	fs	fs	free swimming	4121	45	0.98							never recapture
267	fs7	fs	fs	fs	free swimming	4058	49	1.13							never recapture
268	fs70	fs	fs	fs	free swimming	4122	47	1.02							never recapture
269	fs71	fs	fs	fs	free swimming	4123	49	1.08							never recapture
270	fs72	fs	fs	fs	free swimming	4124	48	0.97							never recapture
271	fs73	fs	fs	fs	free swimming	4125	49	1.1							never recapture
272	fs74	fs	fs	fs	free swimming	4126	51	1.23					85	7.2	released	1.1724							0.809524	0.142143
273	fs75	fs	fs	fs	free swimming	4127	49	1.02							never recapture
274	fs76	fs	fs	fs	free swimming	4128	49	1.09					85	6.82	released	1.11052							0.857143	0.136429
275	fs77	fs	fs	fs	free swimming	4129	48	1.06							never recapture
276	fs78	fs	fs	fs	free swimming	4130	51	1.1							never recapture
277	fs79	fs	fs	fs	free swimming	4132	50	1.05							never recapture
278	fs8	fs	fs	fs	free swimming	4059	49	1.02					79	5.83	Harvested	1.18246							0.714286	0.114524
279	fs80	fs	fs	fs	free swimming	4133	49	1.15							never recapture
280	fs81	fs	fs	fs	free swimming	4134	49	1.14					82	6.41	released	1.16256							0.785714	0.125476
281	fs82	fs	fs	fs	free swimming	4135	48	1.08							never recapture
282	fs83	fs	fs	fs	free swimming	4136	51	1.16							never recapture
283	fs84	fs	fs	fs	free swimming	4137	50	1.13							never recapture
284	fs85	fs	fs	fs	free swimming	4138	48	0.92							never recapture
285	fs86	fs	fs	fs	free swimming	4139	49	0.98					71	4.63	released	1.29362							0.52381	0.0869048
286	fs87	fs	fs	fs	free swimming	4140	50	1.12							never recapture
287	fs88	fs	fs	fs	free swimming	4141	47	0.99					75	5.46	released	1.29422							0.666667	0.106429
288	fs89	fs	fs	fs	free swimming	4142	49	1.02							never recapture
289	fs9	fs	fs	fs	free swimming	4060	48	0.99							never recapture
290	fs90	fs	fs	fs	free swimming	4143	50	0.99							never recapture
291	fs91	fs	fs	fs	free swimming	4144	48	1.03					79	6.64	released	1.34675							0.738095	0.133571
292	fs92	fs	fs	fs	free swimming	4145	50	1.06							never recapture
293	fs93	fs	fs	fs	free swimming	4146	51	1.19							never recapture
294	fs94	fs	fs	fs	free swimming	4147	52	1.32							never recapture
295	fs95	fs	fs	fs	free swimming	4148	48	0.93							never recapture
296	fs96	fs	fs	fs	free swimming	4149	49	1.13							never recapture
297	fs97	fs	fs	fs	free swimming	4150	50	1.13					79	6.56	released	1.33052							0.690476	0.129286
298	fs98	fs	fs	fs	free swimming	4151	50	1.09							never recapture
299	fs99	fs	fs	fs	free swimming	4154	48	0.92					79	5.47	released	1.10945							0.738095	0.108333

## Sheet: FS PIT filtered
FS #	PIT tag # 98200019695xxxx	1/31/12 Fork Length (mm)	1/31/12 weight (g)	3/12/12 Fork Length (mm)	3/12/12 weight (g)	Fate	recap	fulton's CF	total growth (mm)	total growth (g)	growth rate (mm/day)	growth rate (g/day)
1	4052	50	1.12			no recapture	n
2	4053	48	0.95			no recapture	n
3	4054	51	1.17			no recapture	n
4	4055	45	0.84			no recapture	n
5	4056	51	1.1	83	6.34	released	y	1.1088	32	5.24	0.761905	0.124762
6	4057	48	1.06			no recapture	n
7	4058	49	1.13			no recapture	n
8	4059	49	1.02	79	5.83	Harvested	y	1.18246	30	4.81	0.714286	0.114524
9	4060	48	0.99			no recapture	n
10	4061	50	1.09			no recapture	n
11	4062	47	1.04	81	6.04	released	y	1.13653	34	5	0.809524	0.119048
12	4063	47	1.1			no recapture	n
13	4064	49	1.05			no recapture	n
14	4065	51	1.36			no recapture	n
15	4066	49	1.08			no recapture	n
16	4067	46	0.9	75	5	Harvested	y	1.18519	29	4.1	0.690476	0.097619
17	4068	48	1.12			no recapture	n
18	4070	51	1.09	75	5.41	released	y	1.28237	24	4.32	0.571429	0.102857
19	4071	49	1.07			no recapture	n
20	4072	49	1.11	80	5.53	released	y	1.08008	31	4.42	0.738095	0.105238
21	4073	49	1.03			no recapture	n
22	4074	50	1.13	81	6.46	released	y	1.21556	31	5.33	0.738095	0.126905
23	4075	52	1.3			no recapture	n
24	4076	48	1.05	80	6.4	released	y	1.25	32	5.35	0.761905	0.127381
25	4077	52	1.29	82	5.88	Harvested	y	1.06644	30	4.59	0.714286	0.109286
26	4078	47	0.92	76	5.07	released	y	1.15496	29	4.15	0.690476	0.0988095
27	4079	50	1.121			no recapture	n
28	4080	49	1.03			no recapture	n
29	4081	49	1.09	75	4.91	released	y	1.16385	26	3.82	0.619048	0.0909524
30	4082	48	0.94	74	4.4	Harvested	y	1.08582	26	3.46	0.619048	0.082381
31	4083	47	0.93			no recapture	n
32	4084	49	1.18			no recapture	n
33	4085	51	1.1	74	4.75	released	y	1.17219	23	3.65	0.547619	0.0869048
34	4086	50	1.3	82	6.53	Harvested	y	1.18433	32	5.23	0.761905	0.124524
35	4087	50	1.2			no recapture	n
36	4088	51	1.26			no recapture	n
37	4089	48	1.02			no recapture	n
38	4090	47	1.01	75	6.47	released	y	1.53363	28	5.46	0.666667	0.13
39	4091	51	1.13	79	6.15	released	y	1.24737	28	5.02	0.666667	0.119524
40	4092	48	1.08			no recapture	n
41	4093	52	1.15			no recapture	n
42	4094	48	1.07			no recapture	n
43	4095	50	1.22	81	6.38	released	y	1.20051	31	5.16	0.738095	0.122857
44	4096	50	1.06	77	5.27	Harvested	y	1.15435	27	4.21	0.642857	0.100238
45	4097	47	0.99			no recapture	n
46	4098	49	1.1	82	6.64	Harvested	y	1.20428	33	5.54	0.785714	0.131905
47	4099	47	1.02			no recapture	n
48	4100	50	1.15	78	4.92	Harvested	y	1.03677	28	3.77	0.666667	0.0897619
49	4101	51	1.26			no recapture	n
50	4102	50	1.13	77	5.3	released	y	1.16092	27	4.17	0.642857	0.0992857
51	4103	51	1.37	77	5.5	released	y	1.20473	26	4.13	0.619048	0.0983333
52	4104	49	1.11			no recapture	n
53	4105	47	0.94			no recapture	n
54	4106	49	1.09	77	5.53	released	y	1.2113	28	4.44	0.666667	0.105714
55	4107	47	1.03			no recapture	n
56	4108	53	1.5			no recapture	n
57	4109	48	0.98	75	5.32	released	y	1.26104	27	4.34	0.642857	0.103333
58	4110	49	1.08	80	6.19	Harvested	y	1.20898	31	5.11	0.738095	0.121667
59	4111	48	0.9			no recapture	n
60	4112	49	1.1			no recapture	n
61	4113	51	1.18			no recapture	n
62	4114	48	1.04			no recapture	n
63	4115	52	1.34			no recapture	n
64	4116	48	1.07			no recapture	n
65	4117	48	0.92			no recapture	n
66	4118	52	1.18			no recapture	n
67	4119	45	0.95	69	4.56	released	y	1.38809	24	3.61	0.571429	0.0859524
68	4120	49	1.03	83	6.43	released	y	1.12454	34	5.4	0.809524	0.128571
69	4121	45	0.98			no recapture	n
70	4122	47	1.02			no recapture	n
71	4123	49	1.08			no recapture	n
72	4124	48	0.97			no recapture	n
73	4125	49	1.1			no recapture	n
74	4126	51	1.23	85	7.2	released	y	1.1724	34	5.97	0.809524	0.142143
75	4127	49	1.02			no recapture	n
76	4128	49	1.09	85	6.82	released	y	1.11052	36	5.73	0.857143	0.136429
77	4129	48	1.06			no recapture	n
78	4130	51	1.1			no recapture	n
79	4132	50	1.05			no recapture	n
80	4133	49	1.15			no recapture	n
81	4134	49	1.14	82	6.41	released	y	1.16256	33	5.27	0.785714	0.125476
82	4135	48	1.08			no recapture	n
83	4136	51	1.16			no recapture	n
84	4137	50	1.13			no recapture	n
85	4138	48	0.92			no recapture	n
86	4139	49	0.98	71	4.63	released	y	1.29362	22	3.65	0.52381	0.0869048
87	4140	50	1.12			no recapture	n
88	4141	47	0.99	75	5.46	released	y	1.29422	28	4.47	0.666667	0.106429
89	4142	49	1.02			no recapture	n
90	4143	50	0.99			no recapture	n
91	4144	48	1.03	79	6.64	released	y	1.34675	31	5.61	0.738095	0.133571
92	4145	50	1.06			no recapture	n
93	4146	51	1.19			no recapture	n
94	4147	52	1.32			no recapture	n
95	4148	48	0.93			no recapture	n
96	4149	49	1.13			no recapture	n
97	4150	50	1.13	79	6.56	released	y	1.33052	29	5.43	0.690476	0.129286
98	4151	50	1.09			no recapture	n
99	4154	48	0.92	79	5.47	released	y	1.10945	31	4.55	0.738095	0.108333
100	4157	47	0.98	76	5.14	released	y	1.17091	29	4.16	0.690476	0.0990476
101	4164	48	1.13	77	5.96	released	y	1.30549	29	4.83	0.690476	0.115
102	4167	47	0.97			no recapture	n
103	4168	45	0.86			no recapture	n
104	4168	50	1.2			no recapture	n
105	4171	50	1.21			no recapture	n
106	4173	49	1.17	83	7.38	released	y	1.29069	34	6.21	0.809524	0.147857
107	4174	49	1.26			no recapture	n
108	4177	49	1.18			no recapture	n
109	4180	49	1.06			no recapture	n
110	4185	49	1.11			no recapture	n
111	4188	48	1.12	80	6.73	released	y	1.31445	32	5.61	0.761905	0.133571
112	4189	48	1.11	80	6.14	released	y	1.19922	32	5.03	0.761905	0.119762
113	4190	41	1.26	79	5.73	Harvested	y	1.16218	38	4.47	0.904762	0.106429
114	4191	46	0.9			no recapture	n
115	4197	47	0.85			no recapture	n
116	4199	49	1.17			no recapture	n
117	4205	50	1.03	74	5.02	released	y	1.23882	24	3.99	0.571429	0.095
118	4206	49	1.12	78	5.72	released	y	1.20535	29	4.6	0.690476	0.109524
119	4208	45	0.89			no recapture	n
120	4209	48	1.03	83	6.65	released	y	1.16302	35	5.62	0.833333	0.13381
121	4214	47	1.11			no recapture	n
122	4217	49	1.11			no recapture	n
123	4220	47	1	80	5.7	released	y	1.11328	33	4.7	0.785714	0.111905
124	4221	48	1.06	75	4.96	Harvested	y	1.1757	27	3.9	0.642857	0.0928571
125	4222	45	0.87			no recapture	n
126	4225	45	0.92	74	4.77	released	y	1.17713	29	3.85	0.690476	0.0916667
127	4228	50	1.08			no recapture	n
128	4232	48	1.12			no recapture	n
129	4236	48	1.08			no recapture	n
130	4237	45	0.88	70	4.04	released	y	1.17784	25	3.16	0.595238	0.0752381
131	4238	49	0.98	76	5.57	released	y	1.26886	27	4.59	0.642857	0.109286
132	4241	48	1.07	73	4.93	Harvested	y	1.2673	25	3.86	0.595238	0.0919048
133	4242	51	1.12			no recapture	n
134	4246	47	0.95			no recapture	n
135	4248	48	1.03			no recapture	n
136	4250	49	1.07			no recapture	n
137	*	49	0.99			no recapture	n
138	4245*					no recapture	n
139	4412*	48	0.93			no recapture	n
							50
							0.359712

## Sheet: Sheet1
Row Labels	Count of Fate
*Harvested	3
*Released	7
Harvested	113
Never recaptured	12
no recapture	25
(blank)
Grand Total	160
				0.76875

## Sheet:  pen PIT filtered
jmp #	ID	pen	Depth	relative position from west check	substrate	PIT Tag # 98200019695xxxx	1/31 FL (mm)	1/31 Weight (g)	2/16 FL (mm)	2/16 Weight (g)	3/1 FL (mm)	3/1 Weight (g)	3/12 FL (mm)	3/12 Weight (g)	Fate	fulton's CF	1/31- 2/16 FL (mm/d)	1/31- 2/16 Weight (g/d)	2/16- 3/1 FL (mm/d)	2/16- 3/1 Weight (g/d)	3/1- 3/12 FL (mm/d)	3/1- 3/12 Weight (g/d)	1/31- 3/12 FL (mm/d)	1/31- 3/12 Weight (g/d)
1	1,1	1	9		LS	3845	46		56		60	2.62			no recapture		0.625		0.285714
2	1,2	1	9		LS	1779	54		56		66	3.14			no recapture		0.125		0.714286
3	1,3	1	9		LS	1785	50		59		71	4.12			no recapture		0.5625		0.857143
4	1,4	1	9		LS	3808	46		55		65	3.45	71	4.01	Harvested	1.12039	0.5625		0.714286		0.545455	0.0509091	0.609756
5	1,5	1	9		LS	1782	46						72	4	Harvested	1.07167							0.634146
6	1,6	1	9		LS	1769	47	1.18	54		65	3.26			no recapture		0.4375		0.785714
7	1,7	1	9		LS	1764	50	1.46	59		74	4.71			no recapture		0.5625		1.07143
8	1,8	1	9		LS	1756	50	1.38	56		67	3.82			no recapture		0.375		0.785714
9	1,9	1	9		LS	3811	48	1.12	56		69	4.03			no recapture		0.5		0.928571
10	1,1	1	9		LS	1806	51	1.28	59		69	3.96			no recapture		0.5		0.714286
11	1,11	1	9		LS	3833	47	0.98	52		69	3.27	71	4.1	Harvested	1.14554	0.3125		1.21429		0.181818	0.0754545	0.585366	0.0760976
12	1,12	1	9		LS	1773	48	1.12	55		67	3.74			no recapture		0.4375		0.857143
13	1,13	1	9		LS	1800	47	1.12	54						no recapture		0.4375
14	1,14	1	9		LS	1758	48	1.21	55		71	4			no recapture		0.4375		1.14286
15	1,15	1	9		LS	1753	47	1.05	56		68	4.03	72	4.16	Harvested	1.11454	0.5625		0.857143		0.363636	0.0118182	0.609756	0.0758537
16	1,16	1	9		LS	1796	49	1.26	55		67	3.48	72	3.9	Harvested	1.04488	0.375		0.857143		0.454545	0.0381818	0.560976	0.0643902
17	1,17	1	9		LS	3827	52	1.33							Never recaptured
18	1,18	1	9		LS	3831	51	1.33	58		68	3.8			no recapture		0.4375		0.714286
19	1,19	1	9		LS	3842	48	1.07	56		67	3.16	72	3.97	Harvested	1.06364	0.5		0.785714		0.454545	0.0736364	0.585366	0.0707317
20	1,20	1	9		LS	1783	46	1.11	53		67	3.64			no recapture		0.4375		1
21	2,1	2	16		Disc	3812	48	0.97	55		67	3.58			no recapture		0.4375		0.857143
22	2,2	2	16		Disc	3847	47	1.11							Never recaptured
23	2,3	2	16		Disc	3830	48	1.22	55		66	3.54			no recapture		0.4375		0.785714
24	2,4	2	16		Disc	3844	47	1.08	53		64	3.06	71	4.53	Harvested	1.26568	0.375		0.785714		0.636364	0.133636	0.585366	0.0841463
25	2,5	2	16		Disc	3816	47	1.07	53		64	2.96			*Released		0.375		0.785714
26	2,6	2	16		Disc	1804	50	1.21	57		68	3.51	76	5.01	Harvested	1.14129	0.4375		0.785714		0.727273	0.136364	0.634146	0.0926829
27	2,7	2	16		Disc	3843	47	1.11	53		66	3.34			no recapture		0.375		0.928571
28	2,8	2	16		Disc	1751	49	1.13							Never recaptured
29	2,9	2	16		Disc	3825	48	1.19	56		67	3.73	75	5.15	Harvested	1.22074	0.5		0.785714		0.727273	0.129091	0.658537	0.0965854
30	2,1	2	16		Disc	3817	47	0.92	54		64	3.35			*Released		0.4375		0.714286
31	2,11	2	16		Disc	1798	45	0.91	52		64	2.76			no recapture		0.4375		0.857143
32	2,12	2	16		Disc	3819	47	0.9	55		66	3.55	75	4.8	Harvested	1.13778	0.5		0.785714		0.818182	0.113636	0.682927	0.095122
33	2,13	2	16		Disc	3828	48	1.05	54		64	3.36			no recapture		0.375		0.714286
34	2,14	2	16		Disc	1799	46	0.96	54		66	3.4	74	4.95	Harvested	1.22155	0.5		0.857143		0.727273	0.140909	0.682927	0.0973171
35	2,15	2	16		Disc	3834	49	1.07	56		64	3.46			no recapture		0.4375		0.571429
36	2,16	2	16		Disc	1792	54	1.37	61		73	4.08	82	5.75	Harvested	1.04286	0.4375		0.857143		0.818182	0.151818	0.682927	0.106829
37	2,17	2	16		Disc	3829	45	0.96	55		63	3.06			no recapture		0.625		0.571429
38	2,18	2	16		Disc	1784	49	1.25	57		67	3.53	75	4.99	Harvested	1.18281	0.5		0.714286		0.727273	0.132727	0.634146	0.0912195
39	2,19	2	16		Disc	1776	48	0.99	56		66	3.53	78	5.25	Harvested	1.10631	0.5		0.714286		1.09091	0.156364	0.731707	0.103902
40	2,20	2	16		Disc	1789	48	1.01	57		65	3.14	71	4.55	Harvested	1.27127	0.5625		0.571429		0.545455	0.128182	0.560976	0.0863415
41	3,1	3	14		HS	3809	50	1.21	57		68	3.83	76	5.02	Harvested	1.14357	0.4375		0.785714		0.727273	0.108182	0.634146	0.0929268
42	3,2	3	14		HS	3849	50	1.21	58		68	4.15	75	5.12	Harvested	1.21363	0.5		0.714286		0.636364	0.0881818	0.609756	0.0953659
43	3,3	3	14		HS	1803	50	1.24	57		65	3.3	72	4.51	Harvested	1.20831	0.4375		0.571429		0.636364	0.11	0.536585	0.0797561
44	3,4	3	14		HS	1760	48	0.98	54		66	3.3	73	4.51	Harvested	1.15933	0.375		0.857143		0.636364	0.11	0.609756	0.0860976
45	3,5	3	14		HS	1754	47	0.93	56		62	2.74	68	3.37	Harvested	1.07177	0.5625		0.428571		0.545455	0.0572727	0.512195	0.0595122
46	3,6	3	14		HS	1772	46	1.01							Never recaptured
47	3,7	3	14		HS	1755	47	0.93							Never recaptured
48	3,8	3	14		HS	3846	44	0.88	53		61	3.18	67	3.56	Harvested	1.18366	0.5625		0.571429		0.545455	0.0345455	0.560976	0.0653659
49	3,9	3	14		HS	1787	47	1.09	55		63	3.2	70	4.09	Harvested	1.19242	0.5		0.571429		0.636364	0.0809091	0.560976	0.0731707
50	3,10	3	14		HS	1761	42	0.71	49		60	2.41	66	3.44	Harvested	1.19654	0.4375		0.785714		0.545455	0.0936364	0.585366	0.0665854
51	3,11	3	14		HS	3821	46	0.96	58		63	3.19	72	4.2	Harvested	1.12526	0.75		0.357143		0.818182	0.0918182	0.634146	0.0790244
52	3,12	3	14		HS	3839	47	1.07	54		64	2.78	69	3.41	Harvested	1.03802	0.4375		0.714286		0.454545	0.0572727	0.536585	0.0570732
53	3,13	3	14		HS	3848	50	1.15	58		69	4.01	75	5.1	Harvested	1.20889	0.5		0.785714		0.545455	0.0990909	0.609756	0.0963415
54	3,14	3	14		HS	1763	45	1.02	54		62	3.3	73	4.2	Harvested	1.07964	0.5625		0.571429		1	0.0818182	0.682927	0.077561
55	3,15	3	14		HS	1777	47	1.3	55		65	3.38	72	4.45	Harvested	1.19224	0.5		0.714286		0.636364	0.0972727	0.609756	0.0768293
56	3,16	3	14		HS	3826	51	1.3							Never recaptured
57	3,17	3	14		HS	3818	49	1.03			65	3.4	73	4.73	Harvested	1.21589					0.727273	0.120909	0.585366	0.0902439
58	3,18	3	14		HS	1778	48	1.09	55		65	3.29	73	4.65	Harvested	1.19532	0.4375		0.714286		0.727273	0.123636	0.609756	0.0868293
59	3,19	3	14		HS	3810	50	1.14	59		66	3.69	75	4.74	Harvested	1.12356	0.5625		0.5		0.818182	0.0954545	0.609756	0.0878049
60	3,20	3	14		HS	3832	47	1.1	56		64	3.41	74	4.76	Harvested	1.17466	0.5625		0.571429		0.909091	0.122727	0.658537	0.0892683
61	4,1	4	27		Fallow	3838	48	1.1	58						*Harvested		0.625
62	4,2	4	27		Fallow	1780	44	0.94	54		65	3.42	75	5.05	Harvested	1.19704	0.625		0.785714		0.909091	0.148182	0.756098	0.100244
63	4,3	4	27		Fallow	3841	47	1.03	58		66	3.44	73	4.72	Harvested	1.21331	0.6875		0.571429		0.636364	0.116364	0.634146	0.09
64	4,4	4	27		Fallow	1750	46	0.97							Never recaptured
65	4,5	4	27		Fallow	1766	48	1.07	57		69	4	77	5.36	Harvested	1.17407	0.5625		0.857143		0.727273	0.123636	0.707317	0.104634
66	4,6	4	27		Fallow	1752	48	1.13	58		69	4.4	79	6.09	Harvested	1.2352	0.625		0.785714		0.909091	0.153636	0.756098	0.120976
67	4,7	4	27		Fallow	3835	43	0.86	54		65	3.34	70	4.52	Harvested	1.31778	0.6875		0.785714		0.454545	0.107273	0.658537	0.0892683
68	4,8	4	27		Fallow	3824	49	1.27	59		71	4.42	78	6.13	Harvested	1.29174	0.625		0.857143		0.636364	0.155455	0.707317	0.118537
69	4,9	4	27		Fallow	1786	47	1.08	57						no recapture		0.625
70	4,10	4	27		Fallow	3820	45	1.05	54		64	3.09	72	4.51	Harvested	1.20831	0.5625		0.714286		0.727273	0.129091	0.658537	0.0843902
71	4,11	4	27		Fallow	3840	46	1.04	58		71	4.5	81	6.34	Harvested	1.19298	0.75		0.928571		0.909091	0.167273	0.853659	0.129268
72	4,12	4	27		Fallow	1762	52	1.5	62		75	5.3	83	6.96	Harvested	1.21724	0.625		0.928571		0.727273	0.150909	0.756098	0.133171
73	4,13	4	27		Fallow	3823	50	1.21	59		68	3.28	76	5.4	Harvested	1.23014	0.5625		0.642857		0.727273	0.192727	0.634146	0.102195
74	4,14	4	27		Fallow	1767	47	1.03	58						no recapture		0.6875
75	4,15	4	27		Fallow	1775	47	1.03	56						no recapture		0.5625
76	4,16	4	27		Fallow	1781	47	1.12	57						*Harvested		0.625
77	4,17	4	27		Fallow	1770	50	1.18	60		71	4.31	78	5.82	Harvested	1.22642	0.625		0.785714		0.636364	0.137273	0.682927	0.113171
78	4,18	4	27		Fallow	3814	48	1.09	59		70	4.31	77	5.59	Harvested	1.22445	0.6875		0.785714		0.636364	0.116364	0.707317	0.109756
79	4,19	4	27		Fallow	1794	47	1.05	55		64	3.4	72	4.5	Harvested	1.20563	0.5		0.642857		0.727273	0.1	0.609756	0.0841463
80	4,20	4	27		Fallow	1795	47	1.1	55						no recapture		0.5
81	5,1	5	19		Fallow	3836	46	1.21	57	2.39	68	4.5	74	5.34	Harvested	1.31779	0.6875	0.07375	0.785714	0.150714	0.545455	0.0763636	0.682927	0.100732
82	5,2	5	19		Fallow	1790	47	1.03	54	1.99	66	3.38	73	4.51	Harvested	1.15933	0.4375	0.06	0.857143	0.0992857	0.636364	0.102727	0.634146	0.084878
83	5,3	5	19		Fallow	3822	46	1.06	58	2.34	68	3.74	74	4.63	Harvested	1.14258	0.75	0.08	0.714286	0.1	0.545455	0.0809091	0.682927	0.0870732
84	5,4	5	19		Fallow	1757	49	1.14	56	2.11	65	3.73	75	4.6	Harvested	1.09037	0.4375	0.060625	0.642857	0.115714	0.909091	0.0790909	0.634146	0.0843902
85	5,5	5	19		Fallow	1771	46	1.07	57	2.13	70	4.79	80	5.61	Harvested	1.0957	0.6875	0.06625	0.928571	0.19	0.909091	0.0745455	0.829268	0.110732
86	5,6	5	19		Fallow	1765	48	1.06							Never recaptured
87	5,7	5	19		Fallow	1801	51	1.27	57	2.5	70	4.14	81	6.2	Harvested	1.16664	0.375	0.076875	0.928571	0.117143	1	0.187273	0.731707	0.120244
88	5,8	5	19		Fallow	1797	49	1.13	58	2.3	70	4.04	78	5.5	Harvested	1.15899	0.5625	0.073125	0.857143	0.124286	0.727273	0.132727	0.707317	0.106585
89	5,9	5	19		Fallow	3815	49	1.24	57	2.48	69	4.08	77	5.55	Harvested	1.21568	0.5	0.0775	0.857143	0.114286	0.727273	0.133636	0.682927	0.105122
90	5,10	5	19		Fallow	1793	49	1.05	57	2.1	61	3.14	77	4.94	Harvested	1.08207	0.5	0.065625	0.285714	0.0742857	1.45455	0.163636	0.682927	0.094878
91	5,11	5	19		Fallow	1768	48	1.14	58	2.24	67	3.89	74	4.83	Harvested	1.19193	0.625	0.06875	0.642857	0.117857	0.636364	0.0854545	0.634146	0.09
92	5,12	5	19		Fallow	1791	48	1.11	56	2.12	67	3.94	75	4.92	Harvested	1.16622	0.5	0.063125	0.785714	0.13	0.727273	0.0890909	0.658537	0.0929268
93	5,13	5	19		Fallow	1774	46	1	56	2.33	67	4.09	76	5.52	Harvested	1.25747	0.625	0.083125	0.785714	0.125714	0.818182	0.13	0.731707	0.110244
94	5,14	5	19		Fallow	1807	49	0.99	56	2.27	65	3.61	75	4.9	Harvested	1.16148	0.4375	0.08	0.642857	0.0957143	0.909091	0.117273	0.634146	0.0953659
95	5,15	5	19		Fallow	1759	49	1.32	59	2.55	73	4.81	82	6.4	Harvested	1.16075	0.625	0.076875	1	0.161429	0.818182	0.144545	0.804878	0.123902
96	5,16	5	19		Fallow	1788	43	0.83	49	1.53	58	2.98	69	3.99	Harvested	1.21458	0.375	0.04375	0.642857	0.103571	1	0.0918182	0.634146	0.0770732
97	5,17	5	19		Fallow	1805	45	0.95	55	2	65	3.56	75	5.9	Harvested	1.39852	0.625	0.065625	0.714286	0.111429	0.909091	0.212727	0.731707	0.120732
98	5,18	5	19		Fallow	1802	50	1.17	58	2.3	69	4.34	76	5.16	Harvested	1.17546	0.5	0.070625	0.785714	0.145714	0.636364	0.0745455	0.634146	0.0973171
99	5,19	5	19		Fallow	3837	48	1.13			71	5.02	80	6.62	Harvested	1.29297					0.818182	0.145455	0.780488	0.133902
100	5,20	5	19		Fallow	none	51	1.17	61	2.64	73	4.7	83	6.66	Harvested	1.16477	0.625	0.091875	0.857143	0.147143	0.909091	0.178182	0.780488	0.133902
101	6,1	6	13		Disc	4160	49	1.13	58	2.14	69	4.04	80	5.01	Harvested	0.978516	0.5625	0.063125	0.785714	0.135714	1	0.0881818	0.756098	0.0946341
102	6,2	6	13		Disc	4181	49	1.09							*Harvested
103	6,3	6	13		Disc	4172	47	1.07							*Released
104	6,4	6	13		Disc	4156	49	1.15	57	2.17	69	4.29	82	6.64	Harvested	1.20428	0.5	0.06375	0.857143	0.151429	1.18182	0.213636	0.804878	0.133902
105	6,5	6	13		Disc	4178	49	1.24							*Released
106	6,6	6	13		Disc	4244	49	1.2							*Released
107	6,7	6	13		Disc	4184	48	1.02	57	1.86	66	3.45	74	4.77	Harvested	1.17713	0.5625	0.0525	0.642857	0.113571	0.727273	0.12	0.634146	0.0914634
108	6,8	6	13		Disc	4211	46	0.96	53	1.65	65	3.2	75	4.75	Harvested	1.12593	0.4375	0.043125	0.857143	0.110714	0.909091	0.140909	0.707317	0.092439
109	6,9	6	13		Disc	4195	47	1.02	55	2.08	66	3.83	78	5.72	Harvested	1.20535	0.5	0.06625	0.785714	0.125	1.09091	0.171818	0.756098	0.114634
110	6,10	6	13		Disc	4200	45	0.95							Never recaptured
111	6,11	6	13		Disc	4196	46	1.03							*Released
112	6,12	6	13		Disc	4251	45	1.03	56	1.75	64	3.21	73	4.57	Harvested	1.17476	0.6875	0.045	0.571429	0.104286	0.818182	0.123636	0.682927	0.0863415
113	6,13	6	13		Disc	4229	49	1.13							*Released
114	6,14	6	13		Disc	4219	51	1.14							Never recaptured
115	6,15	6	13		Disc	4201	45	0.94	54	2.1	66	3.76	77	4.85	Harvested	1.06235	0.5625	0.0725	0.857143	0.118571	1	0.0990909	0.780488	0.0953659
116	6,16	6	13		Disc	4216	47	1.08	59	2.42	67	3.44	79	5.5	Harvested	1.11553	0.75	0.08375	0.571429	0.0728571	1.09091	0.187273	0.780488	0.107805
117	6,17	6	13		Disc	4207	46	1.01	53	1.8	66	3.65	75	5	Harvested	1.18519	0.4375	0.049375	0.928571	0.132143	0.818182	0.122727	0.707317	0.0973171
118	6,18	6	13		Disc	4234	47	1.08	58	2.33	69	4.19	77	5.46	Harvested	1.19597	0.6875	0.078125	0.785714	0.132857	0.727273	0.115455	0.731707	0.106829
119	6,19	6	13		Disc	4231	48	1.05							Never recaptured
120	6,20	6	13		Disc	4161	51	1.19							Never recaptured
121	7,1	7	15		LS	4182	48	1.26	55	1.87	65	3.45	76	5.37	Harvested	1.2233	0.4375	0.038125	0.714286	0.112857	1	0.174545	0.682927	0.100244
122	7,2	7	15		LS	4224	48	1.17	55	1.94	68	3.88	77	5.5	Harvested	1.20473	0.4375	0.048125	0.928571	0.138571	0.818182	0.147273	0.707317	0.10561
123	7,3	7	15		LS	4175	49	1.18	59	2.26	69	4.19	77	5.41	Harvested	1.18502	0.625	0.0675	0.714286	0.137857	0.727273	0.110909	0.682927	0.103171
124	7,4	7	15		LS	4247	49	1.23	58	2.4	69	4.04	80	5.8	Harvested	1.13281	0.5625	0.073125	0.785714	0.117143	1	0.16	0.756098	0.111463
125	7,5	7	15		LS	4210	46	1.04	54	2.02	67	3.14	75	5.38	Harvested	1.27526	0.5	0.06125	0.928571	0.08	0.727273	0.203636	0.707317	0.105854
126	7,6	7	15		LS	4158	50	1.18	58	2.21	71	4.17	79	5.81	Harvested	1.17841	0.5	0.064375	0.928571	0.14	0.727273	0.149091	0.707317	0.112927
127	7,7	7	15		LS	4155	47	1.12	54	2.1	66	3.62	79	4.87	Harvested	0.987751	0.4375	0.06125	0.857143	0.108571	1.18182	0.113636	0.780488	0.0914634
128	7,8	7	15		LS	4212	46	0.95	54	1.78	64	3.44	73	4.4	Harvested	1.13106	0.5	0.051875	0.714286	0.118571	0.818182	0.0872727	0.658537	0.0841463
129	7,9	7	15		LS	4240	47	1.07	54	1.9		3.3	74	4.97	Harvested	1.22648	0.4375	0.051875		0.1		0.151818	0.658537	0.095122
130	7,10	7	15		LS	4226	46	1.01	56	1.9	69	4.01	80	6.24	Harvested	1.21875	0.625	0.055625	0.928571	0.150714	1	0.202727	0.829268	0.127561
131	7,11	7	15		LS	4193	47	1.07	58	2.2	69	3.99	79	5.53	Harvested	1.12162	0.6875	0.070625	0.785714	0.127857	0.909091	0.14	0.780488	0.10878
132	7,12	7	15		LS	4192	49	1.2	53	2.03	66	3.46	75	5.1	Harvested	1.20889	0.25	0.051875	0.928571	0.102143	0.818182	0.149091	0.634146	0.095122
133	7,13	7	15		LS	4176	49	1.22	61	2.65	72	4.46	80	6.11	Harvested	1.19336	0.75	0.089375	0.785714	0.129286	0.727273	0.15	0.756098	0.119268
134	7,14	7	15		LS	4202	45	0.86	55	1.46	61	2.78	71	4.5	Harvested	1.2573	0.625	0.0375	0.428571	0.0942857	0.909091	0.156364	0.634146	0.0887805
135	7,15	7	15		LS	4179	47	1.1	56	2.3	66	3.82	76	5.49	Harvested	1.25064	0.5625	0.075	0.714286	0.108571	0.909091	0.151818	0.707317	0.107073
136	7,16	7	15		LS	4249	49	1.16	57	2.36	70	3.71	79	5.5	Harvested	1.11553	0.5	0.075	0.928571	0.0964286	0.818182	0.162727	0.731707	0.105854
137	7,17	7	15		LS	4235	45	0.89	50	1.48	59	2.51	66	3.45	Harvested	1.20002	0.3125	0.036875	0.642857	0.0735714	0.636364	0.0854545	0.512195	0.062439
138	7,18	7	15		LS	4152	47	1.14	55	1.96	65	3.33	77	4.49	Harvested	0.9835	0.5	0.05125	0.714286	0.0978571	1.09091	0.105455	0.731707	0.0817073
139	7,19	7	15		LS	4239	50	1.17	58	2.14	69	3.92	80	6	Harvested	1.17188	0.5	0.060625	0.785714	0.127143	1	0.189091	0.731707	0.117805
140	7,20	7	15		LS	4183	47	1.08	57	2.02	67	3.59	76	4.93	Harvested	1.12307	0.625	0.05875	0.714286	0.112143	0.818182	0.121818	0.707317	0.0939024
141	8,1	8	16		HS	4243	48	1.16	57	2.39	66	3.39	75	4.64	Harvested	1.09985	0.5625	0.076875	0.642857	0.0714286	0.818182	0.113636	0.658537	0.084878
142	8,2	8	16		HS	4230	50	1.29	58	2.16	67	3.16	75	4.96	Harvested	1.1757	0.5	0.054375	0.642857	0.0714286	0.727273	0.163636	0.609756	0.0895122
143	8,3	8	16		HS	4187	45	0.92	52	1.82	63	3.12	72	4.61	Harvested	1.2351	0.4375	0.05625	0.785714	0.0928571	0.818182	0.135455	0.658537	0.09
144	8,4	8	16		HS	4162	41	0.6	48	1.22	58	2.19	66	3.33	Harvested	1.15828	0.4375	0.03875	0.714286	0.0692857	0.727273	0.103636	0.609756	0.0665854
145	8,5	8	16		HS	4215	47	1.09	57	2.53	67	3.97	76	5.82	Harvested	1.32581	0.625	0.09	0.714286	0.102857	0.818182	0.168182	0.707317	0.115366
146	8,6	8	16		HS	4170	46	1.01	54	2.17	64	3.34	73	4.77	Harvested	1.22617	0.5	0.0725	0.714286	0.0835714	0.818182	0.13	0.658537	0.0917073
147	8,7	8	16		HS	4169	48	1.22	59	2.41	68	3.94	78	5.62	Harvested	1.18427	0.6875	0.074375	0.642857	0.109286	0.909091	0.152727	0.731707	0.107317
148	8,8	8	16		HS	4153	46	0.93	53	1.98	63	3.29	76	5.29	Harvested	1.20508	0.4375	0.065625	0.714286	0.0935714	1.18182	0.181818	0.731707	0.106341
149	8,9	8	16		HS	4218	47	1.24	58	2.6					no recapture		0.6875	0.085
150	8,10	8	16		HS	4194	49	1.12	56	2.23	66	3.69	73	5.01	Harvested	1.28786	0.4375	0.069375	0.714286	0.104286	0.636364	0.12	0.585366	0.094878
151	8,11	8	16		HS	4203	50	1.25			68	3.99	79	5.8	Harvested	1.17638					1	0.164545	0.707317	0.110976
152	8,12	8	16		HS	4233	47	1.25	57	2.11	67	3.82	77	5.54	Harvested	1.21349	0.625	0.05375	0.714286	0.122143	0.909091	0.156364	0.731707	0.104634
153	8,13	8	16		HS	4165	47	1.07	56	1.96	64	3.37	74	4.78	Harvested	1.17959	0.5625	0.055625	0.571429	0.100714	0.909091	0.128182	0.658537	0.0904878
154	8,14	8	16		HS	4213	53	1.35	60	2.75	72	4.57	82	6.61	Harvested	1.19884	0.4375	0.0875	0.857143	0.13	0.909091	0.185455	0.707317	0.128293
155	8,15	8	16		HS	4227	47	1.09	56	2.38	66	3.48	74	4.81	Harvested	1.187	0.5625	0.080625	0.714286	0.0785714	0.727273	0.120909	0.658537	0.0907317
156	8,16	8	16		HS	4166	46	0.96	55	2.14	67	3.67	79	5.67	Harvested	1.15001	0.5625	0.07375	0.857143	0.109286	1.09091	0.181818	0.804878	0.114878
157	8,17	8	16		HS	4204	48	1.27	58	2.36	66	4.01	76	4.42	Harvested	1.00689	0.625	0.068125	0.571429	0.117857	0.909091	0.0372727	0.682927	0.0768293
158	8,18	8	16		HS	4186	47	1.04	56	2.52	66	3.66	78	5.72	Harvested	1.20535	0.5625	0.0925	0.714286	0.0814286	1.09091	0.187273	0.756098	0.114146
159	8,19	8	16		HS	4163	48	1.07	56	2.15	64	3.31	78	4.89	Harvested	1.03045	0.5	0.0675	0.571429	0.0828571	1.27273	0.143636	0.731707	0.0931707
160	8,20	8	16		HS	4198	50	1.3	60		70	3.93	77	5.37	Harvested	1.17626	0.625	0	0.714286	0	0.636364	0.130909	0.658537	0.0992683
												count	113	113									113	111
												mean	75.3274	5.04894									0.676883	0.0969347
												stnd error	0.345515	0.07191									0.00672115	0.0016051

## Sheet: raw pen data
ref #	ID	pen	Depth (in)	substrate	PIT Tag # 98200019695xxxx	1/31/2012 Fork Length (mm)	Weight (g)	2/16/2012 Fork Length (mm)	Weight (g)	3/1/2012 Fork length (mm)	Weight (g)	3/12/2012 Fork Length (mm)	Weight (g)	Fate	1/31/12- 2/16/12 FL (mm/d)	# measured	Weight (g/d)	# Weighed	MSGR	2/16/12- 3/1/12 FL(mm/d)	Weight (g/d)	MSGR	# Counted	3/1/12- 3/12/12 FL (mm/d)	Weight (g/d)	MSRG	# Counted	1/31/12- 3/12/12 FL (mm/d)	Weight (g/d)	MSRG	# Counted	Fultons CF
1	1,1	1	9	LS	3845	46	1.8	56		60	2.62			no recapture	0.625	1		0		0.285714			1				0				0	#DIV/0!
2	1,2	1	9	LS	1779	54	2.37	56		66	3.14			no recapture	0.125	1		0		0.714286			1				0				0	#DIV/0!
3	1,3	1	9	LS	1785	50	2.52	59		71	4.12			no recapture	0.5625	1		0		0.857143			1				0				0	#DIV/0!
4	1,4	1	9	LS	3808	46	2.2	55		65	3.45	71	4.01	Harvested	0.5625	1		0		0.714286			1	0.545455	0.0509091	2.13755	1	0.609756		2.12378	1	0
5	1,5	1	9	LS	1782	46	3.08					72	4	Harvested		0		0					0				0	0.634146		0.977259	1	0
6	1,6	1	9	LS	1769	47	1.18	54		65	3.26			no recapture	0.4375	1		0		0.785714			1				0				0	#DIV/0!
7	1,7	1	9	LS	1764	50	1.46	59		74	4.71			no recapture	0.5625	1		0		1.07143			1				0				0	#DIV/0!
8	1,8	1	9	LS	1756	50	1.38	56		67	3.82			no recapture	0.375	1		0		0.785714			1				0				0	#DIV/0!
9	1,9	1	9	LS	3811	48	1.12	56		69	4.03			no recapture	0.5	1		0		0.928571			1				0				0	#DIV/0!
10	1,10	1	9	LS	1806	51	1.28	59		69	3.96			no recapture	0.5	1		0		0.714286			1				0				0	#DIV/0!
11	1,11	1	9	LS	3833	47	0.98	52		69	3.27	71	4.1	Harvested	0.3125	1		0		1.21429			1	0.181818	0.0754545	3.19777	1	0.585366	0.0760976	4.46551	1	37939.2
12	1,12	1	9	LS	1773	48	1.12	55		67	3.74			no recapture	0.4375	1		0		0.857143			1				0				0	#DIV/0!
13	1,13	1	9	LS	1800	47	1.12	54						no recapture	0.4375	1		0					0				0				0	#DIV/0!
14	1,14	1	9	LS	1758	48	1.21	55		71	4			no recapture	0.4375	1		0		1.14286			1				0				0	#DIV/0!
15	1,15	1	9	LS	1753	47	1.05	56		68	4.03	72	4.16	Harvested	0.5625	1		0		0.857143			1	0.363636	0.0118182	0.466104	1	0.609756	0.0758537	4.35381	1	33458.6
16	1,16	1	9	LS	1796	49	1.26	55		67	3.48	72	3.9	Harvested	0.375	1		0		0.857143			1	0.454545	0.0381818	1.6139	1	0.560976	0.0643902	3.63458	1	36474.4
17	1,17	1	9	LS	3827	52	1.33							Never recaptured		0		0					0				0				0	#DIV/0!
18	1,18	1	9	LS	3831	51	1.33	58		68	3.8			no recapture	0.4375	1		0		0.714286			1				0				0	#DIV/0!
19	1,19	1	9	LS	3842	48	1.07	56		67	3.16	72	3.97	Harvested	0.5	1		0		0.785714			1	0.454545	0.0736364	3.18979	1	0.585366	0.0707317	4.1232	1	35264
20	1,20	1	9	LS	1783	46	1.11	53		67	3.64			no recapture	0.4375	1		0		1			1				0				0	#DIV/0!
21	2,1	2	16	Disc	3812	48	0.97	55		67	3.58			no recapture	0.4375	1		0		0.857143			1				0				0	#DIV/0!
22	2,2	2	16	Disc	3847	47	1.11							Never recaptured		0		0					0				0				0	#DIV/0!
23	2,3	2	16	Disc	3830	48	1.22	55		66	3.54			no recapture	0.4375	1		0		0.785714			1				0				0	#DIV/0!
24	2,4	2	16	Disc	3844	47	1.08	53		64	3.06	71	4.53	Harvested	0.375	1		0		0.785714			1	0.636364	0.133636	5.58039	1	0.585366	0.0841463	4.62598	1	41952
25	2,5	2	16	Disc	3816	47	1.07	53		64	2.96	72	4.89	*Released	0.375	1		0		0.785714			1	0.727273	0.175455	7.19686	1	0.609756	0.0931707	4.96505	1	41097.1
26	2,6	2	16	Disc	1804	50	1.21	57		68	3.51	76	5.01	Harvested	0.4375	1		0		0.785714			1	0.727273	0.136364	5.26959	1	0.634146	0.0926829	4.75351	1	36343.9
27	2,7	2	16	Disc	3843	47	1.11	53		66	3.34			no recapture	0.375	1		0		0.928571			1				0				0	#DIV/0!
28	2,8	2	16	Disc	1751	49	1.13							Never recaptured		0		0					0				0				0	#DIV/0!
29	2,9	2	16	Disc	3825	48	1.19	56		67	3.73	75	5.15	Harvested	0.5	1		0		0.785714			1	0.727273	0.129091	4.84922	1	0.658537	0.0965854	4.91357	1	33819.8
30	2,10	2	16	Disc	3817	47	0.92	54		64	3.35	72	4.31	*Released	0.4375	1		0		0.714286			1	0.727273	0.0872727	3.60762	1	0.609756	0.0826829	4.81544	1	36471
31	2,11	2	16	Disc	1798	45	0.91	52		64	2.76			no recapture	0.4375	1		0		0.857143			1				0				0	#DIV/0!
32	2,12	2	16	Disc	3819	47	0.9	55		66	3.55	75	4.8	Harvested	0.5	1		0		0.785714			1	0.818182	0.113636	4.44301	1	0.682927	0.095122	5.30693	1	29864.7
33	2,13	2	16	Disc	3828	48	1.05	54		64	3.36			no recapture	0.375	1		0		0.714286			1				0				0	#DIV/0!
34	2,14	2	16	Disc	1799	46	0.96	54		66	3.4	74	4.95	Harvested	0.5	1		0		0.857143			1	0.727273	0.140909	5.52174	1	0.682927	0.0973171	5.28199	1	30553.9
35	2,15	2	16	Disc	3834	49	1.07	56		64	3.46			no recapture	0.4375	1		0		0.571429			1				0				0	#DIV/0!
36	2,16	2	16	Disc	1792	54	1.37	61		73	4.08	82	5.75	Harvested	0.4375	1		0		0.857143			1	0.818182	0.151818	5.33622	1	0.682927	0.106829	5.01839	1	33540.4
37	2,17	2	16	Disc	3829	45	0.96	55		63	3.06			no recapture	0.625	1		0		0.571429			1				0				0	#DIV/0!
38	2,18	2	16	Disc	1784	49	1.25	57		67	3.53	75	4.99	Harvested	0.5	1		0		0.714286			1	0.727273	0.132727	5.1275	1	0.634146	0.0912195	4.65154	1	35770
39	2,19	2	16	Disc	1776	48	0.99	56		66	3.53	78	5.25	Harvested	0.5	1		0		0.714286			1	1.09091	0.156364	5.93198	1	0.731707	0.103902	5.45728	1	26522.4
40	2,20	2	16	Disc	1789	48	1.01	57		65	3.14	71	4.55	Harvested	0.5625	1		0		0.571429			1	0.545455	0.128182	5.3027	1	0.560976	0.0863415	4.80982	1	48908.9
41	3,1	3	14	HS	3809	50	1.21	57		68	3.83	76	5.02	Harvested	0.4375	1		0		0.785714			1	0.727273	0.108182	4.0672	1	0.634146	0.0929268	4.76193	1	36439.5
42	3,2	3	14	HS	3849	50	1.21	58		68	4.15	75	5.12	Harvested	0.5	1		0		0.714286			1	0.636364	0.0881818	3.21113	1	0.609756	0.0953659	4.84547	1	42065.3
43	3,3	3	14	HS	1803	50	1.24	57		65	3.3	72	4.51	Harvested	0.4375	1		0		0.571429			1	0.636364	0.11	4.49619	1	0.536585	0.0797561	4.25381	1	51623.5
44	3,4	3	14	HS	1760	48	0.98	54		66	3.3	73	4.51	Harvested	0.375	1		0		0.857143			1	0.636364	0.11	4.49619	1	0.609756	0.0860976	4.84724	1	37977.2
45	3,5	3	14	HS	1754	47	0.93	56		62	2.74	68	3.37	Harvested	0.5625	1		0		0.428571			1	0.545455	0.0572727	2.74592	1	0.512195	0.0595122	3.84378	1	44289.4
46	3,6	3	14	HS	1772	46	1.01							Never recaptured		0		0					0				0				0	#DIV/0!
47	3,7	3	14	HS	1755	47	0.93							no recapture		0		0					0				0				0	#DIV/0!
48	3,8	3	14	HS	3846	44	0.88	53		61	3.18	67	3.56	Harvested	0.5625	1		0		0.571429			1	0.545455	0.0345455	1.55027	1	0.560976	0.0653659	4.17815	1	37027
49	3,9	3	14	HS	1787	47	1.09	55		63	3.2	70	4.09	Harvested	0.5	1		0		0.571429			1	0.636364	0.0809091	3.45514	1	0.560976	0.0731707	4.19349	1	41448.2
50	3,10	3	14	HS	1761	42	0.71	49		60	2.41	66	3.44	Harvested	0.4375	1		0		0.785714			1	0.545455	0.0936364	4.63757	1	0.585366	0.0665854	4.53354	1	33196.8
51	3,11	3	14	HS	3821	46	0.96	58		63	3.19	72	4.2	Harvested	0.75	1		0		0.357143			1	0.818182	0.0918182	3.88862	1	0.634146	0.0790244	4.61063	1	30987.9
52	3,12	3	14	HS	3839	47	1.07	54		64	2.78	69	3.41	Harvested	0.4375	1		0		0.714286			1	0.454545	0.0572727	2.7223	1	0.536585	0.0570732	3.5456	1	36941.6
53	3,13	3	14	HS	3848	50	1.15	58		69	4.01	75	5.1	Harvested	0.5	1		0		0.785714			1	0.545455	0.0990909	3.65236	1	0.609756	0.0963415	4.96006	1	42495.7
54	3,14	3	14	HS	1763	45	1.02	54		62	3.3	73	4.2	Harvested	0.5625	1		0		0.571429			1	1	0.0818182	3.42876	1	0.682927	0.077561	4.46329	1	24351.2
55	3,15	3	14	HS	1777	47	1.3	55		65	3.38	72	4.45	Harvested	0.5	1		0		0.714286			1	0.636364	0.0972727	3.96534	1	0.609756	0.0768293	4.07442	1	33889
56	3,16	3	14	HS	3826	51	1.3							Never recaptured		0		0					0				0				0	#DIV/0!
57	3,17	3	14	HS	3818	49	1.03			65	3.4	73	4.73	Harvested		0		0					0	0.727273	0.120909	4.81531	1	0.585366	0.0902439	4.92112	1	44992
58	3,18	3	14	HS	1778	48	1.09	55		65	3.29	73	4.65	Harvested	0.4375	1		0		0.714286			1	0.727273	0.123636	5.00378	1	0.609756	0.0868293	4.70992	1	38299.9
59	3,19	3	14	HS	3810	50	1.14	59		66	3.69	75	4.74	Harvested	0.5625	1		0		0.5			1	0.818182	0.0954545	3.70398	1	0.609756	0.0878049	4.67551	1	38730.2
60	3,20	3	14	HS	3832	47	1.1	56		64	3.41	74	4.76	Harvested	0.5625	1		0		0.571429			1	0.909091	0.122727	4.8724	1	0.658537	0.0892683	4.78349	1	31257.7
61	4,1	4	27	Fallow	3838	48	1.1	58				79	5.85	*Harvested	0.625	1		0					0				0	0.756098	0.115854	5.669	1	26802.6
62	4,2	4	27	Fallow	1780	44	0.94	54		65	3.42	75	5.05	Harvested	0.625	1		0		0.785714			1	0.909091	0.148182	5.7551	1	0.756098	0.100244	5.41677	1	23191.3
63	4,3	4	27	Fallow	3841	47	1.03	58		66	3.44	73	4.72	Harvested	0.6875	1		0		0.571429			1	0.636364	0.116364	4.62117	1	0.634146	0.09	4.91237	1	35291.8
64	4,4	4	27	Fallow	1750	46	0.97							Never recaptured		0		0					0				0				0	#DIV/0!
65	4,5	4	27	Fallow	1766	48	1.07	57		69	4	77	5.36	Harvested	0.5625	1		0		0.857143			1	0.727273	0.123636	4.482	1	0.707317	0.104634	5.35507	1	29568.6
66	4,6	4	27	Fallow	1752	48	1.13	58		69	4.4	79	6.09	Harvested	0.625	1		0		0.785714			1	0.909091	0.153636	5.17061	1	0.756098	0.120976	5.78092	1	27987.5
67	4,7	4	27	Fallow	3835	43	0.86	54		65	3.34	70	4.52	Harvested	0.6875	1		0		0.785714			1	0.454545	0.107273	4.3651	1	0.658537	0.0892683	5.16574	1	31257.7
68	4,8	4	27	Fallow	3824	49	1.27	59		71	4.42	78	6.13	Harvested	0.625	1		0		0.857143			1	0.636364	0.155455	5.21245	1	0.707317	0.118537	5.50752	1	33497.3
69	4,9	4	27	Fallow	1786	47	1.08	57						no recapture	0.625	1		0					0				0				0	#DIV/0!
70	4,10	4	27	Fallow	3820	45	1.05	54		64	3.09	72	4.51	Harvested	0.5625	1		0		0.714286			1	0.727273	0.129091	5.38327	1	0.658537	0.0843902	4.67815	1	29549.7
71	4,11	4	27	Fallow	3840	46	1.04	58		71	4.5	81	6.34	Harvested	0.75	1		0		0.928571			1	0.909091	0.167273	5.51184	1	0.853659	0.129268	6.17159	1	20779.7
72	4,12	4	27	Fallow	1762	52	1.5	62		75	5.3	83	6.96	Harvested	0.625	1		0		0.928571			1	0.727273	0.150909	4.57568	1	0.756098	0.133171	5.64077	1	30808.8
73	4,13	4	27	Fallow	3823	50	1.21	59		68	3.28	76	5.4	Harvested	0.5625	1		0		0.642857			1	0.727273	0.192727	7.39684	1	0.634146	0.102195	5.07381	1	40073.9
74	4,14	4	27	Fallow	1767	47	1.03	58						no recapture	0.6875	1		0					0				0				0	#DIV/0!
75	4,15	4	27	Fallow	1775	47	1.03	56						no recapture	0.5625	1		0					0				0				0	#DIV/0!
76	4,16	4	27	Fallow	1781	47	1.12	57				78	4.88	*Harvested	0.625	1		0					0				0	0.756098	0.0917073	4.84162	1	21216.3
77	4,17	4	27	Fallow	1770	50	1.18	60		71	4.31	78	5.82	Harvested	0.625	1		0		0.785714			1	0.636364	0.137273	4.72432	1	0.682927	0.113171	5.46716	1	35531.3
78	4,18	4	27	Fallow	3814	48	1.09	59		70	4.31	77	5.59	Harvested	0.6875	1		0		0.785714			1	0.636364	0.116364	4.06174	1	0.707317	0.109756	5.49136	1	31016
79	4,19	4	27	Fallow	1794	47	1.05	55		64	3.4	72	4.5	Harvested	0.5	1		0		0.642857			1	0.727273	0.1	4.05317	1	0.609756	0.0841463	4.66911	1	37116.5
80	4,20	4	27	Fallow	1795	47	1.1	55						no recapture	0.5	1		0					0				0				0	#DIV/0!
81	5,1	5	19	Fallow	3836	46	1.21	57	2.39	68	4.5	74	5.34	Harvested	0.6875	1	0.07375	1	5.10727	0.785714	0.150714	6.7817	1	0.545455	0.0763636	2.67159	1	0.682927	0.100732	5.02555	1	31626
82	5,2	5	19	Fallow	1790	47	1.03	54	1.99	66	3.38	73	4.51	Harvested	0.4375	1	0.06	1	4.65994	0.857143	0.0992857	5.23894	1	0.636364	0.102727	4.16807	1	0.634146	0.084878	4.72568	1	33283.3
83	5,3	5	19	Fallow	3822	46	1.06	58	2.34	68	3.74	74	4.63	Harvested	0.75	1	0.08	1	5.79322	0.714286	0.1	4.84841	1	0.545455	0.0809091	3.15195	1	0.682927	0.0870732	4.76197	1	27337.7
84	5,4	5	19	Fallow	1757	49	1.14	56	2.11	65	3.73	75	4.6	Harvested	0.4375	1	0.060625	1	4.47523	0.642857	0.115714	5.78803	1	0.909091	0.0790909	3.09065	1	0.634146	0.0843902	4.55203	1	33092.1
85	5,5	5	19	Fallow	1771	46	1.07	57	2.13	70	4.79	80	5.61	Harvested	0.6875	1	0.06625	1	4.96103	0.928571	0.19	8.61848	1	0.909091	0.0745455	2.51393	1	0.829268	0.110732	5.55337	1	19417.2
86	5,6	5	19	Fallow	1765	48	1.06							Never recaptured		0	0	0					0				0				0	#DIV/0!
87	5,7	5	19	Fallow	1801	51	1.27	57	2.5	70	4.14	81	6.2	Harvested	0.375	1	0.076875	1	5.16297	0.928571	0.117143	5.3669	1	1	0.187273	6.37924	1	0.731707	0.120244	5.55892	1	30693.8
88	5,8	5	19	Fallow	1797	49	1.13	58	2.3	70	4.04	78	5.5	Harvested	0.5625	1	0.073125	1	5.23762	0.857143	0.124286	5.88683	1	0.727273	0.132727	4.75349	1	0.707317	0.106585	5.32941	1	30120
89	5,9	5	19	Fallow	3815	49	1.24	57	2.48	69	4.08	77	5.55	Harvested	0.5	1	0.0775	1	5.25592	0.857143	0.114286	5.27652	1	0.727273	0.133636	4.75638	1	0.682927	0.105122	5.12893	1	33004.3
90	5,10	5	19	Fallow	1793	49	1.05	57	2.1	61	3.14	77	4.94	Harvested	0.5	1	0.065625	1	4.96695	0.285714	0.0742857	3.96278	1	1.45455	0.163636	6.57178	1	0.682927	0.094878	5.05463	1	29788.1
91	5,11	5	19	Fallow	1768	48	1.14	58	2.24	67	3.89	74	4.83	Harvested	0.625	1	0.06875	1	4.96183	0.642857	0.117857	5.70465	1	0.636364	0.0854545	3.24041	1	0.634146	0.09	4.75363	1	35291.8
92	5,12	5	19	Fallow	1791	48	1.11	56	2.12	67	3.94	75	4.92	Harvested	0.5	1	0.063125	1	4.68683	0.785714	0.13	6.36229	1	0.727273	0.0890909	3.34335	1	0.658537	0.0929268	4.89849	1	32538.8
93	5,13	5	19	Fallow	1774	46	1	56	2.33	67	4.09	76	5.52	Harvested	0.625	1	0.083125	1	6.12532	0.785714	0.125714	5.90523	1	0.818182	0.13	4.63231	1	0.731707	0.110244	5.6496	1	28141.2
94	5,14	5	19	Fallow	1807	49	0.99	56	2.27	65	3.61	75	4.9	Harvested	0.4375	1	0.08	1	5.97161	0.642857	0.0957143	4.74322	1	0.909091	0.117273	4.52858	1	0.634146	0.0953659	5.165	1	37395.9
95	5,15	5	19	Fallow	1759	49	1.32	59	2.55	73	4.81	82	6.4	Harvested	0.625	1	0.076875	1	5.06905	1	0.161429	6.95494	1	0.818182	0.144545	4.65107	1	0.804878	0.123902	5.60087	1	23762.4
96	5,16	5	19	Fallow	1788	43	0.83	49	1.53	58	2.98	69	3.99	Harvested	0.375	1	0.04375	1	3.98812	0.642857	0.103571	6.17614	1	1	0.0918182	4.04347	1	0.634146	0.0770732	4.7501	1	30222.8
97	5,17	5	19	Fallow	1805	45	0.95	55	2	65	3.56	75	5.9	Harvested	0.625	1	0.065625	1	5.20304	0.714286	0.111429	5.75935	1	0.909091	0.212727	7.71594	1	0.731707	0.120732	6.06719	1	30818.3
98	5,18	5	19	Fallow	1802	50	1.17	58	2.3	69	4.34	76	5.16	Harvested	0.5	1	0.070625	1	5.00964	0.785714	0.145714	6.71942	1	0.636364	0.0745455	2.66929	1	0.634146	0.0973171	4.96557	1	38161.1
99	5,19	5	19	Fallow	3837	48	1.13			71	5.02	80	6.62	Harvested		0		0					0	0.818182	0.145455	4.56444	1	0.780488	0.133902	6.16248	1	28163.7
100	5,20	5	19	Fallow	none	51	1.17	61	2.64	73	4.7	83	6.66	Harvested	0.625	1	0.091875	1	6.18064	0.857143	0.147143	6.33155	1	0.909091	0.178182	5.69354	1	0.780488	0.133902	6.10148	1	28163.7
101	6,1	6	13	Disc	4160	49	1.13	58	2.14	69	4.04	80	5.01	Harvested	0.5625	1	0.063125	1	4.64673	0.785714	0.135714	6.56214	1	1	0.0881818	3.26277	1	0.756098	0.0946341	4.92946	1	21893.5
102	6,2	6	13	Disc	4181	49	1.09					76	4.74	*Harvested		0		0					0				0	0.658537	0.0890244	4.78902	1	31172.3
103	6,3	6	13	Disc	4172	47	1.07					78	6	*Released		0		0					0				0	0.756098	0.120244	5.8514	1	27818.2
104	6,4	6	13	Disc	4156	49	1.15	57	2.17	69	4.29	82	6.64	Harvested	0.5	1	0.06375	1	4.64504	0.857143	0.151429	7.12956	1	1.18182	0.213636	7.02426	1	0.804878	0.133902	6.13174	1	25680.2
105	6,5	6	13	Disc	4178	49	1.24					78	5.6	*Released		0		0					0				0	0.707317	0.106341	5.16816	1	30051.1
106	6,6	6	13	Disc	4244	49	1.2					79	5.57	*Released		0		0					0				0	0.731707	0.106585	5.23022	1	27207.3
107	6,7	6	13	Disc	4184	48	1.02	57	1.86	66	3.45	74	4.77	Harvested	0.5625	1	0.0525	1	4.19397	0.642857	0.113571	6.06405	1	0.727273	0.12	4.74364	1	0.634146	0.0914634	4.98001	1	35865.7
108	6,8	6	13	Disc	4211	46	0.96	53	1.65	65	3.2	75	4.75	Harvested	0.4375	1	0.043125	1	3.66546	0.857143	0.110714	6.29131	1	0.909091	0.140909	5.70739	1	0.707317	0.092439	5.10993	1	26122.4
109	6,9	6	13	Disc	4195	47	1.02	55	2.08	66	3.83	78	5.72	Harvested	0.5	1	0.06625	1	5.0734	0.785714	0.125	6.21655	1	1.09091	0.171818	6.1674	1	0.756098	0.114634	5.75725	1	26520.4
110	6,10	6	13	Disc	4200	45	0.95							Never recaptured		0		0					0				0				0	#DIV/0!
111	6,11	6	13	Disc	4196	46	1.03					75	4.77	*Released		0		0					0				0	0.707317	0.0912195	4.95601	1	25777.8
112	6,12	6	13	Disc	4251	45	1.03	56	1.75	64	3.21	73	4.57	Harvested	0.6875	1	0.045	1	3.66681	0.571429	0.104286	5.82111	1	0.818182	0.123636	5.07262	1	0.682927	0.0863415	4.7796	1	27108
113	6,13	6	13	Disc	4229	49	1.13					80	6.38	*Released		0		0					0				0	0.756098	0.128049	5.9923	1	29623.9
114	6,14	6	13	Disc	4219	51	1.14							Never recaptured		0		0					0				0				0	#DIV/0!
115	6,15	6	13	Disc	4201	45	0.94	54	2.1	66	3.76	77	4.85	Harvested	0.5625	1	0.0725	1	5.65711	0.857143	0.118571	5.92138	1	1	0.0990909	3.79219	1	0.780488	0.0953659	5.24701	1	20058.3
116	6,16	6	13	Disc	4216	47	1.08	59	2.42	67	3.44	79	5.5	Harvested	0.75	1	0.08375	1	5.95581	0.571429	0.0728571	3.60389	1	1.09091	0.187273	7.04001	1	0.780488	0.107805	5.4436	1	22674.6
117	6,17	6	13	Disc	4207	46	1.01	53	1.8	66	3.65	75	5	Harvested	0.4375	1	0.049375	1	4.00418	0.928571	0.132143	6.97085	1	0.818182	0.122727	4.68965	1	0.707317	0.0973171	5.2011	1	27500.9
118	6,18	6	13	Disc	4234	47	1.08	58	2.33	69	4.19	77	5.46	Harvested	0.6875	1	0.078125	1	5.63797	0.785714	0.132857	6.18491	1	0.727273	0.115455	4.09907	1	0.731707	0.106829	5.41185	1	27269.6
119	6,19	6	13	Disc	4231	48	1.05							Never recaptured		0		0					0				0				0	#DIV/0!
120	6,20	6	13	Disc	4161	51	1.19							Never recaptured		0		0					0				0				0	#DIV/0!
121	7,1	7	15	LS	4182	48	1.26	55	1.87	65	3.45	76	5.37	Harvested	0.4375	1	0.038125	1	2.85686	0.714286	0.112857	6.01671	1	1	0.174545	6.61317	1	0.682927	0.100244	4.94362	1	31472.8
122	7,2	7	15	LS	4224	48	1.17	55	1.94	68	3.88	77	5.5	Harvested	0.4375	1	0.048125	1	3.63758	0.928571	0.138571	6.99407	1	0.818182	0.147273	5.34001	1	0.707317	0.10561	5.24044	1	29844.3
123	7,3	7	15	LS	4175	49	1.18	59	2.26	69	4.19	77	5.41	Harvested	0.625	1	0.0675	1	4.80834	0.714286	0.137857	6.47389	1	0.727273	0.110909	3.95036	1	0.682927	0.103171	5.14687	1	32391.7
124	7,4	7	15	LS	4247	49	1.23	58	2.4	69	4.04	80	5.8	Harvested	0.5625	1	0.073125	1	5.03276	0.785714	0.117143	5.48038	1	1	0.16	5.62332	1	0.756098	0.111463	5.34405	1	25786.9
125	7,5	7	15	LS	4210	46	1.04	54	2.02	67	3.14	75	5.38	Harvested	0.5	1	0.06125	1	4.71731	0.928571	0.08	4.31746	1	0.727273	0.203636	7.92652	1	0.707317	0.105854	5.44179	1	29913.2
126	7,6	7	15	LS	4158	50	1.18	58	2.21	71	4.17	79	5.81	Harvested	0.5	1	0.064375	1	4.62454	0.928571	0.14	6.62836	1	0.727273	0.149091	5.18644	1	0.707317	0.112927	5.45953	1	31912.1
127	7,7	7	15	LS	4155	47	1.12	54	2.1	66	3.62	79	4.87	Harvested	0.4375	1	0.06125	1	4.5523	0.857143	0.108571	5.49891	1	1.18182	0.113636	4.39392	1	0.780488	0.0914634	4.83304	1	19237.5
128	7,8	7	15	LS	4212	46	0.95	54	1.78	64	3.44	73	4.4	Harvested	0.5	1	0.051875	1	4.29916	0.714286	0.118571	6.41738	1	0.818182	0.0872727	3.55227	1	0.658537	0.0841463	4.82207	1	29464.3
129	7,9	7	15	LS	4240	47	1.07	54	1.9	74	3.3	74	4.97	Harvested	0.4375	1	0.051875	1	4.0552		0.1	5.39558	1		0.151818	5.99428	1	0.658537	0.095122	5.03313	1	33307.4
130	7,10	7	15	LS	4226	46	1.01	56	1.9	69	4.01	80	6.24	Harvested	0.625	1	0.055625	1	4.42067	0.928571	0.150714	7.55519	1	1	0.202727	6.95569	1	0.829268	0.127561	6.17112	1	22368.3
131	7,11	7	15	LS	4193	47	1.07	58	2.2	69	3.99	79	5.53	Harvested	0.6875	1	0.070625	1	5.22381	0.785714	0.127857	6.16242	1	0.909091	0.14	5.02348	1	0.780488	0.10878	5.49056	1	22879.8
132	7,12	7	15	LS	4192	49	1.2	53	2.03	66	3.46	75	5.1	Harvested	0.25	1	0.051875	1	3.82774	0.928571	0.102143	5.31252	1	0.818182	0.149091	5.74979	1	0.634146	0.095122	4.85041	1	37300.3
133	7,13	7	15	LS	4176	49	1.22	61	2.65	72	4.46	80	6.11	Harvested	0.75	1	0.089375	1	5.93567	0.785714	0.129286	5.66595	1	0.727273	0.15	5.02149	1	0.756098	0.119268	5.5983	1	27592.5
134	7,14	7	15	LS	4202	45	0.86	55	1.46	61	2.78	71	4.5	Harvested	0.625	1	0.0375	1	3.44302	0.428571	0.0942857	5.84874	1	0.909091	0.156364	6.73498	1	0.634146	0.0887805	5.14769	1	34813.6
135	7,15	7	15	LS	4179	47	1.1	56	2.3	66	3.82	76	5.49	Harvested	0.5625	1	0.075	1	5.41213	0.714286	0.108571	5.24995	1	0.909091	0.151818	5.53454	1	0.707317	0.107073	5.38959	1	30257.9
136	7,16	7	15	LS	4249	49	1.16	57	2.36	70	3.71	79	5.5	Harvested	0.5	1	0.075	1	5.28073	0.928571	0.0964286	4.67716	1	0.818182	0.162727	5.98095	1	0.731707	0.105854	5.2625	1	27020.5
137	7,17	7	15	LS	4235	45	0.89	50	1.48	59	2.51	66	3.45	Harvested	0.3125	1	0.036875	1	3.33517	0.642857	0.0735714	4.72255	1	0.636364	0.0854545	4.17585	1	0.512195	0.062439	4.03446	1	46467.6
138	7,18	7	15	LS	4152	47	1.14	55	1.96	65	3.33	77	4.49	Harvested	0.5	1	0.05125	1	3.88851	0.714286	0.0978571	5.21503	1	1.09091	0.105455	4.30516	1	0.731707	0.0817073	4.45325	1	20856.9
139	7,19	7	15	LS	4239	50	1.17	58	2.14	69	3.92	80	6	Harvested	0.5	1	0.060625	1	4.41874	0.785714	0.127143	6.21767	1	1	0.189091	6.62524	1	0.731707	0.117805	5.625	1	30071.2
140	7,20	7	15	LS	4183	47	1.08	57	2.02	67	3.59	76	4.93	Harvested	0.625	1	0.05875	1	4.47673	0.714286	0.112143	5.76167	1	0.818182	0.121818	4.702	1	0.707317	0.0939024	4.97593	1	26535.9
141	8,1	8	16	HS	4243	48	1.16	57	2.39	66	3.39	75	4.64	Harvested	0.5625	1	0.076875	1	5.38667	0.642857	0.0714286	3.56518	1	0.818182	0.113636	4.56063	1	0.658537	0.084878	4.54308	1	29720.5
142	8,2	8	16	HS	4230	50	1.29	58	2.16	67	3.16	75	4.96	Harvested	0.5	1	0.054375	1	3.83966	0.642857	0.0714286	3.76957	1	0.727273	0.163636	6.54979	1	0.609756	0.0895122	4.54284	1	39483.3
143	8,3	8	16	HS	4187	45	0.92	52	1.82	63	3.12	72	4.61	Harvested	0.4375	1	0.05625	1	4.66479	0.785714	0.0928571	5.17945	1	0.818182	0.135455	5.58812	1	0.658537	0.09	5.08825	1	31513.9
144	8,4	8	16	HS	4162	41	0.6	48	1.22	58	2.19	66	3.33	Harvested	0.4375	1	0.03875	1	4.21658	0.714286	0.0692857	4.94695	1	0.727273	0.103636	5.34507	1	0.609756	0.0665854	4.76874	1	29370.4
145	8,5	8	16	HS	4215	47	1.09	57	2.53	67	3.97	76	5.82	Harvested	0.625	1	0.09	1	6.27464	0.714286	0.102857	4.76827	1	0.818182	0.168182	5.93492	1	0.707317	0.115366	5.66913	1	32601.3
146	8,6	8	16	HS	4170	46	1.01	54	2.17	64	3.34	73	4.77	Harvested	0.5	1	0.0725	1	5.47735	0.714286	0.0835714	4.31736	1	0.818182	0.13	5.18998	1	0.658537	0.0917073	5.00416	1	32111.8
147	8,7	8	16	HS	4169	48	1.22	59	2.41	68	3.94	78	5.62	Harvested	0.6875	1	0.074375	1	5.12244	0.642857	0.109286	5.15378	1	0.909091	0.152727	5.46983	1	0.731707	0.107317	5.22634	1	27394.1
148	8,8	8	16	HS	4153	46	0.93	53	1.98	63	3.29	76	5.29	Harvested	0.4375	1	0.065625	1	5.25388	0.714286	0.0935714	4.99404	1	1.18182	0.181818	7.02457	1	0.731707	0.106341	5.64022	1	27145
149	8,9	8	16	HS	4218	47	1.24	58	2.6					no recapture	0.6875	1	0.085	1	5.66135				0				0				0	#DIV/0!
150	8,10	8	16	HS	4194	49	1.12	56	2.23	66	3.69	73	5.01	Harvested	0.4375	1	0.069375	1	5.04038	0.714286	0.104286	5.15366	1	0.636364	0.12	4.56689	1	0.585366	0.094878	4.95203	1	47302.4
151	8,11	8	16	HS	4203	50	1.25			68	3.99	79	5.8	Harvested		0		0					0	1	0.164545	5.80493	1	0.707317	0.110976	5.30172	1	31360.7
152	8,12	8	16	HS	4233	47	1.25	57	2.11	67	3.82	77	5.54	Harvested	0.625	1	0.05375	1	3.86375	0.714286	0.122143	6.05555	1	0.909091	0.156364	5.68182	1	0.731707	0.104634	5.09995	1	26709.2
153	8,13	8	16	HS	4165	47	1.07	56	1.96	64	3.37	74	4.78	Harvested	0.5625	1	0.055625	1	4.29819	0.571429	0.100714	5.34368	1	0.909091	0.128182	5.0997	1	0.658537	0.0904878	4.87023	1	31684.8
154	8,14	8	16	HS	4213	53	1.35	60	2.75	72	4.57	82	6.61	Harvested	0.4375	1	0.0875	1	5.57127	0.857143	0.13	5.58563	1	0.909091	0.185455	5.99269	1	0.707317	0.128293	5.68924	1	36254.3
155	8,15	8	16	HS	4227	47	1.09	56	2.38	66	3.48	74	4.81	Harvested	0.5625	1	0.080625	1	5.7563	0.714286	0.0785714	3.89015	1	0.727273	0.120909	4.75286	1	0.658537	0.0907317	4.84986	1	31770.2
156	8,16	8	16	HS	4166	46	0.96	55	2.14	67	3.67	79	5.67	Harvested	0.5625	1	0.07375	1	5.68006	0.857143	0.109286	5.47701	1	1.09091	0.181818	6.6312	1	0.804878	0.114878	5.86591	1	22031.6
157	8,17	8	16	HS	4204	48	1.27	58	2.36	66	4.01	76	4.42	Harvested	0.625	1	0.068125	1	4.67592	0.571429	0.117857	5.55612	1	0.909091	0.0372727	1.44282	1	0.682927	0.0768293	4.10906	1	24121.5
158	8,18	8	16	HS	4186	47	1.04	56	2.52	66	3.66	78	5.72	Harvested	0.5625	1	0.0925	1	6.54053	0.714286	0.0814286	3.8917	1	1.09091	0.187273	6.81397	1	0.756098	0.114146	5.70942	1	26407.6
159	8,19	8	16	HS	4163	48	1.07	56	2.15	64	3.31	78	4.89	Harvested	0.5	1	0.0675	1	5.03668	0.571429	0.0828571	4.30633	1	1.27273	0.143636	5.69922	1	0.731707	0.0931707	4.96505	1	23783
160	8,20	8	16	HS	4198	50	1.3	60	1.29	70	3.93	77	5.37	Harvested	0.625	1	0	0		0.714286	0.188571	10.5486	1	0.636364	0.130909	4.76838	1	0.658537	0.0992683	4.86073	1	34759.3

## Sheet: without escapees
ID	3/12/2012 Fork Length (mm)	Weight (g)	average per pen		n
1,1
1,2
1,3
1,4	71	4.01
1,5	72	4
1,6
1,7
1,8
1,9
1,1
1,11	71	4.1
1,12
1,13
1,14
1,15	72	4.16
1,16	72	3.9
1,17
1,18
1,19	72	3.97
1,20			71.6667	4.02333	6
2,1
2,2
2,3
2,4	71	4.53
2,5
2,6	76	5.01
2,7
2,8
2,9	75	5.15
2,1
2,11
2,12	75	4.8
2,13
2,14	74	4.95
2,15
2,16	82	5.75
2,17
2,18	75	4.99
2,19	78	5.25
2,20	71	4.55	75.2222	4.99778	9
3,1	76	5.02
3,2	75	5.12
3,3	72	4.51
3,4	73	4.51
3,5	68	3.37
3,6
3,7
3,8	67	3.56
3,9	70	4.09
3,10	66	3.44
3,11	72	4.2
3,12	69	3.41
3,13	75	5.1
3,14	73	4.2
3,15	72	4.45
3,16
3,17	73	4.73
3,18	73	4.65
3,19	75	4.74
3,20	74	4.76	71.9412	4.34471	17
4,1
4,2	75	5.05
4,3	73	4.72
4,4
4,5	77	5.36
4,6	79	6.09
4,7	70	4.52
4,8	78	6.13
4,9
4,10	72	4.51
4,11	81	6.34
4,12	83	6.96
4,13	76	5.4
4,14
4,15
4,16
4,17	78	5.82
4,18	77	5.59
4,19	72	4.5
4,20			76.2308	5.46077	13
5,1	74	5.34
5,2	73	4.51
5,3	74	4.63
5,4	75	4.6
5,5	80	5.61
5,6
5,7	81	6.2
5,8	78	5.5
5,9	77	5.55
5,10	77	4.94
5,11	74	4.83
5,12	75	4.92
5,13	76	5.52
5,14	75	4.9
5,15	82	6.4
5,16	69	3.99
5,17	75	5.9
5,18	76	5.16
5,19	80	6.62
5,20	83	6.66	76.5263	5.35684	19
6,1	80	5.01
6,2
6,3
6,4	82	6.64
6,5
6,6
6,7	74	4.77
6,8	75	4.75
6,9	78	5.72
6,10
6,11
6,12	73	4.57
6,13
6,14
6,15	77	4.85
6,16	79	5.5
6,17	75	5
6,18	77	5.46
6,19
6,20			77	5.227	10
7,1	76	5.37
7,2	77	5.5
7,3	77	5.41
7,4	80	5.8
7,5	75	5.38
7,6	79	5.81
7,7	79	4.87
7,8	73	4.4
7,9	74	4.97
7,10	80	6.24
7,11	79	5.53
7,12	75	5.1
7,13	80	6.11
7,14	71	4.5
7,15	76	5.49
7,16	79	5.5
7,17	66	3.45
7,18	77	4.49
7,19	80	6
7,20	76	4.93	76.45	5.2425	20
8,1	75	4.64
8,2	75	4.96
8,3	72	4.61
8,4	66	3.33
8,5	76	5.82
8,6	73	4.77
8,7	78	5.62
8,8	76	5.29
8,9
8,10	73	5.01
8,11	79	5.8
8,12	77	5.54
8,13	74	4.78
8,14	82	6.61
8,15	74	4.81
8,16	79	5.67
8,17	76	4.42
8,18	78	5.72
8,19	78	4.89
8,20	77	5.37	75.6842	5.14	19

## Sheet: pen 6
ref #	ID	pen	PIT Tag # 98200019695xxxx	1/31/2012 Fork Length (mm)	Weight (g)	2/16/2012 Fork Length (mm)	Weight (g)	3/1/2012 Fork length (mm)	Weight (g)	3/12/2012 Fork Length (mm)	Weight (g)		Fate (* denotes escaped enclosure fish recaptured in exit pen)	1/31/12- 2/16/12 FL (mm/d)	# measured	Weight (g/d)	# Weighed	MSGR	2/16/12- 3/1/12 FL(mm/d)	Weight (g/d)	MSGR	# Counted	3/1/12- 3/12/12 FL (mm/d)	Weight (g/d)	MSRG	# Counted	1/31/12- 3/12/12 FL (mm/d)	Weight (g/d)	MSRG	# Counted
101	6,1	6	4160	49	1.13	58	2.14	69	4.04	80	5.01	pen	Harvested	0.5625	1	0.063125	1	4.64673	0.785714	0.135714	6.56214	1	1	0.0881818	3.26277	1	0.756098	0.0946341	4.92946	1
102	6,2	6	4181	49	1.09					76	4.74	escape	*Harvested		0		0					0				0	0.658537	0.0890244	4.78902	1
103	6,3	6	4172	47	1.07					78	6	escape	* Released		0		0					0				0	0.756098	0.120244	5.8514	1
104	6,4	6	4156	49	1.15	57	2.17	69	4.29	82	6.64	pen	Harvested	0.5	1	0.06375	1	4.64504	0.857143	0.151429	7.12956	1	1.18182	0.213636	7.02426	1	0.804878	0.133902	6.13174	1
105	6,5	6	4178	49	1.24					78	5.6	escape	* Released		0		0					0				0	0.707317	0.106341	5.16816	1
106	6,6	6	4244	49	1.2					79	5.57	escape	* Released		0		0					0				0	0.731707	0.106585	5.23022	1
107	6,7	6	4184	48	1.02	57	1.86	66	3.45	74	4.77	pen	Harvested	0.5625	1	0.0525	1	4.19397	0.642857	0.113571	6.06405	1	0.727273	0.12	4.74364	1	0.634146	0.0914634	4.98001	1
108	6,8	6	4211	46	0.96	53	1.65	65	3.2	75	4.75	pen	Harvested	0.4375	1	0.043125	1	3.66546	0.857143	0.110714	6.29131	1	0.909091	0.140909	5.70739	1	0.707317	0.092439	5.10993	1
109	6,9	6	4195	47	1.02	55	2.08	66	3.83	78	5.72	pen	Harvested	0.5	1	0.06625	1	5.0734	0.785714	0.125	6.21655	1	1.09091	0.171818	6.1674	1	0.756098	0.114634	5.75725	1
110	6,10	6	4200	45	0.95							no recap	no recapture		0		0					0				0				0
111	6,11	6	4196	46	1.03					75	4.77	escape	*Released		0		0					0				0	0.707317	0.0912195	4.95601	1
112	6,12	6	4251	45	1.03	56	1.75	64	3.21	73	4.57	pen	Harvested	0.6875	1	0.045	1	3.66681	0.571429	0.104286	5.82111	1	0.818182	0.123636	5.07262	1	0.682927	0.0863415	4.7796	1
113	6,13	6	4229	49	1.13					80	6.38	escape	* Released		0		0					0				0	0.756098	0.128049	5.9923	1
114	6,14	6	4219	51	1.14							no recap	no recapture		0		0					0				0				0
115	6,15	6	4201	45	0.94	54	2.1	66	3.76	77	4.85	pen	Harvested	0.5625	1	0.0725	1	5.65711	0.857143	0.118571	5.92138	1	1	0.0990909	3.79219	1	0.780488	0.0953659	5.24701	1
116	6,16	6	4216	47	1.08	59	2.42	67	3.44	79	5.5	pen	Harvested	0.75	1	0.08375	1	5.95581	0.571429	0.0728571	3.60389	1	1.09091	0.187273	7.04001	1	0.780488	0.107805	5.4436	1
117	6,17	6	4207	46	1.01	53	1.8	66	3.65	75	5	pen	Harvested	0.4375	1	0.049375	1	4.00418	0.928571	0.132143	6.97085	1	0.818182	0.122727	4.68965	1	0.707317	0.0973171	5.2011	1
118	6,18	6	4234	47	1.08	58	2.33	69	4.19	77	5.46	pen	Harvested	0.6875	1	0.078125	1	5.63797	0.785714	0.132857	6.18491	1	0.727273	0.115455	4.09907	1	0.731707	0.106829	5.41185	1
119	6,19	6	4231	48	1.05							no recap	no recapture		0		0					0				0				0
120	6,20	6	4161	51	1.19							no recap	no recapture		0		0					0				0				0

## Sheet: realtive field positions
pen	relative position	west (0%) to east (100%)
1	109	0.0915197
2	305	0.256087
3	637	0.534845
4	571	0.479429
5	651	0.546599
6	942	0.790932
7	1035	0.869018
8	1100	0.923594

## Sheet: stomach contents
KNAGGS CHINOOK SALMON
												Macro Inverts
				Class/Order	Cladocera	Cladocera	Cladocera	Cladocera	Copepoda	Copepoda	Ostracoda	Diptera	Diptera	Diptera	Odonata	Hemiptera	Coleoptera	Annelida
FISH ID	Sample date	Sample Group	substrate	Length (mm)	Daphniids	Sididae	Chydorids	Bosminidae	Cyclopoids	Calanoids	Ostracoda	Chironomids	Diptera	Ceratopogonidae	Ceonagrionidae	Corixids	Coleoptera	Oligocheata	Total
982000196954181	2012-03-13	FS PIT 3/12	Free swim	75	19				5		1	1							26
982000196954067	2012-03-13	FS PIT 3/12	Free swim	75	55				20		26	1						1	103
982000196954077	2012-03-13	FS PIT 3/12	Free swim	82	50				4		18	1							73
982000196954098	2012-03-13	FS PIT 3/12	Free swim	82	45				1		5						1		52
982000196954096	2012-03-13	FS PIT 3/12	Free swim	77	132				6		3	2							143
982000196954190	2012-03-13	FS PIT 3/12	Free swim	79	103						30						3		136
982000196954082	2012-03-13	FS PIT 3/12	Free swim	74	110				8		7								125
982000196941005	2012-03-13	FS PIT 3/12	Free swim	78	9						12						1		22
982000196954110	2012-03-13	FS PIT 3/12	Free swim	80	108				4		6	2							120
982000196954241	2012-03-13	FS PIT 3/12	Free swim	73	237				9		91	1							338
982000196954086	2012-03-13	FS PIT 3/12	Free swim	82	257				7		12	7							283
982000196954221	2012-03-13	FS PIT 3/12	Free swim	75	210				1		3	3						4	221
982000196954050	2012-03-13	FS PIT 3/12	Free swim	79	185				6		2	2				1			196
Free Swim	2012-02-24	FS 2/24	Free swim	64	400		43		22		4								469
Free Swim	2012-02-24	FS 2/24	Free swim	60	331		324	4	16	1	4	2	1		1				684
Free Swim	2012-02-24	FS 2/24	Free swim	63															0
Free Swim	2012-02-24	FS 2/24	Free swim	62	53		10		11		9								83
Free Swim	2012-02-24	FS 2/24	Free swim	59	389		3		21	2	3								418
Free Swim	2012-02-24	FS 2/24	Free swim	59	140		5		44	1	2	2							194
Free Swim	2012-03-13	FS 3/12	Free swim	72	425				12		3	5							445
Free Swim	2012-03-13	FS 3/12	Free swim	71	38		1		3			2							44
Free Swim	2012-03-13	FS 3/12	Free swim	80	44				7			2							53
Free Swim	2012-03-13	FS 3/12	Free swim	75															0
Free Swim	2012-03-13	FS 3/12	Free swim	70	205		3		12							1			221
Free Swim	2012-03-13	FS 3/12	Free swim	74	438		3		14		4	14					2		475
Free Swim	2012-03-12	FS 3/12	Free swim	75	284		3		15		8	2							312
Free Swim	2012-03-12	FS 3/12	Free swim	74	83		5		8							1			97
Free Swim	2012-03-12	FS 3/12	Free swim	70	153		1		9	1		4							168
Free Swim	2012-03-12	FS 3/12	Free swim	75	83		9		9			1							102
Free Swim	2012-03-12	FS 3/12	Free swim	75	30				5		1	5		7			1		49
Free Swim	2012-03-12	FS 3/12	Free swim	65	193		2				1	1							197
Free Swim	2012-03-12	FS 3/12	Free swim	75	2														2
Free Swim	2012-03-12	FS 3/12	Free swim	79	53		1		10										64
Free Swim	2012-03-12	FS 3/12	Free swim	76	907	1	58		20	1	5	3							995
Free Swim	2012-03-12	FS 3/12	Free swim	80	189	1	5		11		2	7				1	1		217
982000196954204	2012-03-13	8	HS	76	54				5	1	12	1							73
982000196954194	2012-03-13	8	HS	73	164		2		6		69	4					2		247
982000196954243	2012-03-13	8	HS	75	141		1		4		6	2					1		155
982000196954164	2012-03-13	8	HS	73	283	1	2	1	4	1	94	1							387
982000196954170	2012-03-13	8	HS	73	219	1			16		34	1					1		272
982000196954233	2012-03-13	8	HS	76	66				9		53	1							129
982000196954176	2012-03-13	7	LS	81	43				3		26					2	2		76
982000196954193	2012-03-13	7	LS	77	22				9		7	1			1	1			41
982000196954249	2012-03-13	7	LS	78	29				6		47					1	1		84
982000196954226	2012-03-13	7	LS	79	59				9	1	62		1						132
982000196954247	2012-03-13	7	LS	80	95				10		52	4				1	3		165
982000196954183	2012-03-13	7	LS	74	22				2		3	4				1			32
982000196954160	2012-03-13	6	disc	80	29				2		5								36
982000196954165	2012-03-15	6	disc	74	23				1		5					1	1		31
982000196954156	2012-03-16	6	disc	82	145		2		6		23					1	3	1	181
982000196954211	2012-03-13	6	disc	74	90				6	1	13								110
982000196954195	2012-03-13	6	disc	78	108				5		12					1			126
982000196954207	2012-03-13	6	disc	74	47		1		2		3	1					1		55
98200019695Shed	2012-03-13	5	fallow	82	424		13		7		6	3					1		454
982000196954164	2012-03-13	5	fallow	76	189		1		10		7	2					1		210
982000196954164	2012-03-13	5	fallow	82	371		22		11		4	2							410
982000196954164	2012-03-13	5	fallow	80	210		5		9		15	1							240
982000196951801	2012-03-13	5	fallow	80	295		2		3		9	1							310
982000196951805	2012-03-13	5	fallow	75	404		13		8		2	2					2		431
982000196951780	2012-03-13	4	fallow	75	279		6		5		2	2	1				1		296
982000196951762	2012-03-13	4	fallow	83	107		17				3	1					1		129
982000196951766	2012-03-13	4	fallow	77	108		2		1		1								112
982000196951770	2012-03-13	4	fallow	77	243		39	1	15		19	4					1		322
982000196953840	2012-03-13	4	fallow	80	293		3				12						1		309
982000196951752	2012-03-13	4	fallow	78	304				3	1	3	2					1		314
982000196953810	2012-03-13	3	HS	75	285		5		9		6					1	1		307
982000196953848	2012-03-13	3	HS	75	228				3		17						1		249
982000196953832	2012-03-13	3	HS	74	150		2		8		1	1				1	1		164
982000196951777	2012-03-13	3	HS	72	162		4		16		10								192
982000196953821	2012-03-13	3	HS	71	265		6		6		7	1				2	1		288
982000196951753	2012-03-13	3	HS	75	133				2		72					1	1		209
982000196953819	2012-03-13	2	Disc	75	39				1		1								41
982000196953825	2012-03-13	2	Disc	75	194				4		19								217
982000196951753	2012-03-13	2	Disc	76	260		3		1		73	1					1		339
982000196951784	2012-03-13	2	Disc	74	504				3		6	2					1		516
982000196951799	2012-03-13	2	Disc	74	97				4		27						1		129
982000196951792	2012-03-13	2	Disc	80	45				3		32							1	81
982000196954164	2012-03-13	1	LS	72	38				3		2							2	45
982000196954164	2012-03-13	1	LS	72	35				1									1	37
982000196954164	2012-03-13	1	LS	71	96												1	1	98
982000196953833	2012-03-13	1	LS	70	18	1												2	21
982000196951796	2012-03-13	1	LS	73	34				1		1							1	37
982000196951753	2012-03-13	1	LS	73	109				1		1	1							112

## Sheet: 2_24Comparison
Stomach Contents for 2/24
				Class/Order	Cladocera	Cladocera	Cladocera	Cladocera		Copepoda	Copepoda		Ostracoda		Diptera	Diptera	Diptera		Odonata		Hemiptera	Coleoptera	Annelida
FISH ID	Sample date	Sample Group	substrate	Length (mm)	Daphniids	Sididae	Chydorids	Bosminidae	Total	Cyclopoids	Calanoids	Total	Ostracoda	Total	Chironomids	Diptera	Ceratopogonidae	Total	Ceonagrionidae	Total	Corixids	Coleoptera	Oligocheata	Total
Free Swim	2012-02-24	FS 2/24	Free swim	64	400		43		443	22		22	4	4				0						938
Free Swim	2012-02-24	FS 2/24	Free swim	60	331		324	4	659	16	1	17	4	4	2	1		3	1	1				1368
Free Swim	2012-02-24	FS 2/24	Free swim	63					0			0		0				0		0				0
Free Swim	2012-02-24	FS 2/24	Free swim	62	53		10		63	11		11	9	9				0		0				166
Free Swim	2012-02-24	FS 2/24	Free swim	59	389		3		392	21	2	23	3	3				0		0				836
Free Swim	2012-02-24	FS 2/24	Free swim	59	140		5		145	44	1	45	2	2	2			2		0				388
					1313	0	385	4	1702	114	4	118	22	22	4	1	0	5	1	1	0	0	0
					Cladocera	Copepoda	Ostracoda	Diptera	Odonata			Cladocera	Copepoda	Ostracoda	Diptera	Odonata
Free Swim	2012-02-24	FS 2/24	Free swim	64	443	22	4	0	0		TOTAL	1702	118	22	5	1
Free Swim	2012-02-24	FS 2/24	Free swim	60	659	17	4	3	1
Free Swim	2012-02-24	FS 2/24	Free swim	63	0	0	0	0	0
Free Swim	2012-02-24	FS 2/24	Free swim	62	63	11	9	0	0
Free Swim	2012-02-24	FS 2/24	Free swim	59	392	23	3	0	0
Free Swim	2012-02-24	FS 2/24	Free swim	59	145	45	2	2	0
				TOTAL	1702	118	22	5	1
Field Taxa 2/27
		Fallow	Rice	Fallow	Rice
Copepod		906.299	983.666	3914.03	1807.29	7611.29
Cladoceran		4387.81	1364.97	9950.13	897.457	16600.4
Chironomidae		0	0	0	0	0
Ostracoda		287.363	11.0524	259.364	30.9468	588.726
Rotifera		143.682	232.101	141.471	136.166	653.419
Copepod Naup		232.101	508.412	1791.97	1869.19	4401.67		Cladoceran	Copepoda	Ostracoda	Rotifera
Copepod Tot		1138.4	1492.08	5706	3676.48	12013		16600.4	12013	588.726	653.419

[truncated: 1 more sheets: stats]
